# Supplementary material for: A multivariate study of differentiating characters between three European species of the genus Lasiochernes Beier, 1932 (Pseudoscorpiones, Chernetidae)
Source: Zookeys. 2016 Nov 7;(629):51–81. doi: 10.3897/zookeys.629.8445 (PMC5126538; doi:10.3897/zookeys.629.8445)
Supplement: XML Treatment for Lasiochernes cretonatus [file zookeys.629.8445-treatment1.xml]

<!DOCTYPE tp:taxon-treatment
  PUBLIC "-//TaxonX//DTD Taxonomic Treatment Publishing DTD v0 20100105//EN" "tax-treatment-NSO.dtd">
<tp:taxon-treatment xmlns:tp="http://www.plazi.org/taxpub"><tp:treatment-meta><kwd-group><label>Taxon classification</label><kwd><named-content content-type="kingdom">Animalia</named-content></kwd><kwd><named-content content-type="order">Pseudoscorpiones</named-content></kwd><kwd><named-content content-type="family">Chernetidae</named-content></kwd></kwd-group><mixed-citation publication-type="journal"><person-group><name><surname>Christophoryová</surname><given-names>Jana</given-names></name><name><surname>Krajčovičová</surname><given-names>Katarína</given-names></name><name><surname>Henderickx</surname><given-names>Hans</given-names></name><name><surname>Španiel</surname><given-names>Stanislav</given-names></name></person-group><article-title>A multivariate study of differentiating characters between three European species of the genus <italic><tp:taxon-name><tp:taxon-name-part taxon-name-part-type="genus">Lasiochernes</tp:taxon-name-part></tp:taxon-name></italic> Beier, 1932 (<tp:taxon-name><tp:taxon-name-part taxon-name-part-type="order">Pseudoscorpiones</tp:taxon-name-part></tp:taxon-name>, <tp:taxon-name><tp:taxon-name-part taxon-name-part-type="family">Chernetidae</tp:taxon-name-part></tp:taxon-name>)</article-title><source>Zookeys</source><day>7</day><month>11</month><year>2016</year><volume>2016</volume><issue>629</issue><fpage>51</fpage><lpage>81</lpage><pub-id pub-id-type="doi">10.3897/zookeys.629.8445</pub-id></mixed-citation></tp:treatment-meta><tp:nomenclature><tp:taxon-name>
            <tp:taxon-name-part taxon-name-part-type="genus">Lasiochernes</tp:taxon-name-part>
            <tp:taxon-name-part taxon-name-part-type="species">cretonatus</tp:taxon-name-part>
          </tp:taxon-name><tp:taxon-authority>Henderickx, 1998</tp:taxon-authority><xref ref-type="fig" rid="F2">Figs 2B</xref><xref ref-type="fig" rid="F3">, 3</xref><xref ref-type="table" rid="T1">; Table 1</xref></tp:nomenclature><tp:treatment-sec sec-type="description" id="SECID0EDWBG"><title>Description.</title><p>
            <bold>Female (4 specimens analyzed)</bold> (Table <xref ref-type="table" rid="T1">1</xref>). Chaetotaxy of carapace: 71–74 setae, 31–38 of them situated in front of anterior transverse furrow, 21–26 on medial disk, posterior margin with 13–14 setae. Cheliceral galea with 5–6 short terminal rami, serrula exterior with 19–21 blades. Palps: fixed chelal finger with 44–48 and movable chelal finger with 48–50 marginal teeth; fixed chelal finger with 9–13 antiaxial accessory teeth and movable chelal finger with 8–9 antiaxial accessory teeth; fixed and movable chelal fingers with four paraxial accessory teeth. Palpal parts without long, dense setation (Fig. <xref ref-type="fig" rid="F3">3</xref>). Legs: tarsus IV with long tactile seta situated one third from the joint with the tibia, meaning 0.15–0.19 mm from the tarsal base. Chaetotaxy of tergites I–X: 14–16 (left hemitergite 6–8 + right hemitergite 7–8): 14–17 (7–8 + 7–9): 13–18 (7–9 + 6–9): 19–24 (9–11 + 9–13): 21–25 (11–13 + 10–12): 18–27 (9–15 + 9–12): 19–23 (10–11 + 9–12): 21–22 (10–12 + 10–11): 19–22 (10–12 + 9–12): 14–18 (7–9 + 7–9); tergite XI with 10 setae (5 + 5) plus a pair of long tactile setae. Chaetotaxy of sternites IV–X: 8–13 (left hemisternite 4–6 + right hemisternite 4–8): 18–22 (9–11 + 9–11): 20–25 (10–12 + 10–13): 19–23 (9–11 + 9–12): 19–26 (10–12 + 9–14): 22–24 (10–12 + 11–13): 18–22 (9–11 + 9–12); sternite XI with 9–10 setae (4–5 + 5) plus a pair of long tactile setae. Female spermatheca unpaired, T-shaped; anterior genital operculum with 29–31 setae and two lyrifissures, posterior operculum with 10–12 setae and 4–6 lyrifissures (Fig. <xref ref-type="fig" rid="F6">6A</xref>).</p><!--PageBreak--><!--PageBreak--><!--PageBreak--><!--PageBreak--><!--PageBreak--><p>
            <bold>Male (1 specimen analyzed)</bold> (Fig. <xref ref-type="fig" rid="F2">2B</xref>, Table <xref ref-type="table" rid="T1">1</xref>). Chaetotaxy of carapace: 82 setae, 42 of them on anterior disk, 27 on medial disk, posterior margin with 13 setae. Cheliceral galea with six short terminal rami, serrula exterior with 20 blades. Palps (Fig. <xref ref-type="fig" rid="F4">4A</xref>): fixed chelal finger with 44 and movable chelal finger with 49 marginal teeth; fixed chelal finger with nine and movable chelal finger with eight antiaxial accessory teeth; fixed and movable chelal fingers with four paraxial accessory teeth. Palpal hand and patella with long and dense setation on their medial sides (Fig. <xref ref-type="fig" rid="F2">2B</xref>). Legs: tarsus IV with long tactile seta situated one third from the joint with the tibia, that means 0.16 mm from the tarsal base. Chaetotaxy of tergites I–XI: 16 (left hemitergite 9 + right hemitergite 7): 17 (8 + 9): 18 (9 + 9): 24 (12 + 12): 24 (13 + 11): 21 (11 + 10): 21 (10 + 11): 21 (10 + 11): 22 (12 + 10): 21 (10 + 11), tergite XI with 10 setae (5 + 5) and with a pair of long tactile setae. Chaetotaxy of sternites IV–XI: 14 (left hemisternite 8 + right hemisternite 6): 25 (12 + 13): 26 (12 + 14): 25 (13 + 12): 26 (13 + 13): 23 (11 + 12): 22 (11 + 11), sternite XI with 11 (5 + 6) and with a pair of long tactile setae. <!--PageBreak-->Anterior genital operculum with 50 setae and two lyrifissures, posterior operculum with 20 setae and six lyrifissures (Fig. <xref ref-type="fig" rid="F6">6B</xref>).</p></tp:treatment-sec><tp:treatment-sec><!--Section generated to contain objects referenced in tp:taxon-treatment.--><fig id="F2" position="float" orientation="portrait"><label>Figure 2.</label><caption><p>Males of <italic><tp:taxon-name><tp:taxon-name-part taxon-name-part-type="genus">Lasiochernes</tp:taxon-name-part></tp:taxon-name></italic> species. <bold>A</bold> <italic><tp:taxon-name><tp:taxon-name-part taxon-name-part-type="genus">Lasiochernes</tp:taxon-name-part> <tp:taxon-name-part taxon-name-part-type="species">jonicus</tp:taxon-name-part></tp:taxon-name></italic> (scanning electron micrograph) <bold>B</bold> <italic><tp:taxon-name><tp:taxon-name-part taxon-name-part-type="genus">Lasiochernes</tp:taxon-name-part> <tp:taxon-name-part taxon-name-part-type="species">cretonatus</tp:taxon-name-part></tp:taxon-name></italic> <bold>C</bold> <italic><tp:taxon-name><tp:taxon-name-part taxon-name-part-type="genus">Lasiochernes</tp:taxon-name-part> <tp:taxon-name-part taxon-name-part-type="species">jonicus</tp:taxon-name-part></tp:taxon-name></italic> <bold>D</bold> <italic><tp:taxon-name><tp:taxon-name-part taxon-name-part-type="genus">Lasiochernes</tp:taxon-name-part> <tp:taxon-name-part taxon-name-part-type="species">pilosus</tp:taxon-name-part></tp:taxon-name></italic>. Arrows point to long, dense setation on palps. Scale lines: 1 mm.</p></caption><graphic xmlns:xlink="http://www.w3.org/1999/xlink" xlink:href="zookeys-629-051-g002.jpg" position="float" orientation="portrait" xlink:type="simple" id="oo_109808.jpg"/></fig><fig id="F3" position="float" orientation="portrait"><label>Figure 3.</label><caption><p>Female of <italic><tp:taxon-name><tp:taxon-name-part taxon-name-part-type="genus">Lasiochernes</tp:taxon-name-part> <tp:taxon-name-part taxon-name-part-type="species">cretonatus</tp:taxon-name-part></tp:taxon-name></italic>. Scale line: 1 mm.</p></caption><graphic xmlns:xlink="http://www.w3.org/1999/xlink" xlink:href="zookeys-629-051-g003.jpg" position="float" orientation="portrait" xlink:type="simple" id="oo_109810.jpg"/></fig><table-wrap id="T1" position="float" orientation="portrait"><label>Table 1.</label><caption><p>Descriptive statistics of the measured morphological characters of the studied <italic><tp:taxon-name><tp:taxon-name-part taxon-name-part-type="genus">Lasiochernes</tp:taxon-name-part></tp:taxon-name></italic> species. Abbreviations: n: number of measured specimens. Mean values of the measured characters ± standard deviation (Mean ± SD) are given in upper rows; minimum and maximum (Min–Max) are in lower rows. Values of all the measured characters are in mm.</p></caption><table id="TID0ENBBG" rules="all"><tbody><tr><th rowspan="3" colspan="1">Characters/Species<break/> Mean ± SD<break/> Min–Max</th><th rowspan="1" colspan="1">
              <italic><tp:taxon-name><tp:taxon-name-part taxon-name-part-type="genus">Lasiochernes</tp:taxon-name-part> <tp:taxon-name-part taxon-name-part-type="species">cretonatus</tp:taxon-name-part></tp:taxon-name></italic>
            </th><th rowspan="1" colspan="1">
              <italic><tp:taxon-name><tp:taxon-name-part taxon-name-part-type="genus">Lasiochernes</tp:taxon-name-part> <tp:taxon-name-part taxon-name-part-type="species">jonicus</tp:taxon-name-part></tp:taxon-name></italic>
            </th><th rowspan="1" colspan="4">
              <italic><tp:taxon-name><tp:taxon-name-part taxon-name-part-type="genus">Lasiochernes</tp:taxon-name-part> <tp:taxon-name-part taxon-name-part-type="species">pilosus</tp:taxon-name-part></tp:taxon-name></italic>
            </th></tr><tr><th rowspan="1" colspan="1">Adults</th><th rowspan="1" colspan="1">Adults</th><th rowspan="1" colspan="1">Adults</th><th rowspan="1" colspan="1">Tritonymphs</th><th rowspan="1" colspan="1">Deutonymphs</th><th rowspan="1" colspan="1">Protonymphs</th></tr><tr><th rowspan="1" colspan="1">n = 5</th><th rowspan="1" colspan="1">n = 2</th><th rowspan="1" colspan="1">n = 12</th><th rowspan="1" colspan="1">n = 15</th><th rowspan="1" colspan="1">n = 15</th><th rowspan="1" colspan="1">n = 15</th></tr><tr><td rowspan="1" colspan="1">Body length</td><td rowspan="1" colspan="1">4.23±0.20<break/> 4.03–4.51</td><td rowspan="1" colspan="1">2.98±1.00<break/> 2.27–3.69</td><td rowspan="1" colspan="1">3.92±0.65<break/> 3.12–4.98</td><td rowspan="1" colspan="1">2.73±0.36<break/> 2.18–3.38</td><td rowspan="1" colspan="1">2.50±0.20<break/> 2.11–2.78</td><td rowspan="1" colspan="1">1.59±0.13<break/> 1.41–1.80</td></tr><tr><td rowspan="1" colspan="1">Carapace length</td><td rowspan="1" colspan="1">1.01±0.02<break/> 0.99–1.03</td><td rowspan="1" colspan="1">1.03±0.03<break/> 1.01–1.05</td><td rowspan="1" colspan="1">1.22±0.08<break/> 1.12–1.36</td><td rowspan="1" colspan="1">0.97±0.05<break/> 0.91–1.09</td><td rowspan="1" colspan="1">0.77±0.05<break/> 0.69–0.89</td><td rowspan="1" colspan="1">0.58±0.04<break/> 0.54–0.67</td></tr><tr><td rowspan="1" colspan="1">Carapace posterior width</td><td rowspan="1" colspan="1">1.00±0.00<break/> 0.99–1.00</td><td rowspan="1" colspan="1">1.09±0.01<break/> 1.08–1.09</td><td rowspan="1" colspan="1">1.28±0.13<break/> 1.12–1.55</td><td rowspan="1" colspan="1">1.04±0.06<break/> 0.92–1.13</td><td rowspan="1" colspan="1">0.85±0.06<break/> 0.73–0.95</td><td rowspan="1" colspan="1">0.66±0.04<break/> 0.60–0.75</td></tr><tr><td rowspan="1" colspan="1">Carapace length/posterior width ratio</td><td rowspan="1" colspan="1">1.02±0.02<break/> 0.99–1.03</td><td rowspan="1" colspan="1">0.95±0.03<break/> 0.93–0.97</td><td rowspan="1" colspan="1">0.96±0.05<break/> 0.88–1.05</td><td rowspan="1" colspan="1">0.94±0.03<break/> 0.88–0.99</td><td rowspan="1" colspan="1">0.91±0.05<break/> 0.84–0.99</td><td rowspan="1" colspan="1">0.88±0.03<break/> 0.83–0.95</td></tr><tr><td rowspan="1" colspan="1">Chelicera length</td><td rowspan="1" colspan="1">0.35±0.01<break/> 0.35–0.36</td><td rowspan="1" colspan="1">0.36±0.00<break/> 0.36–0.36</td><td rowspan="1" colspan="1">0.37±0.04<break/> 0.33–0.45</td><td rowspan="1" colspan="1">0.28±0.02<break/> 0.26–0.31</td><td rowspan="1" colspan="1">0.22±0.01<break/> 0.21–0.23</td><td rowspan="1" colspan="1">0.16±0.01<break/> 0.15–017</td></tr><tr><td rowspan="1" colspan="1">Chelicera width</td><td rowspan="1" colspan="1">0.18±0.01<break/> 0.17–0.18</td><td rowspan="1" colspan="1">0.17±0.01<break/> 0.16–0.18</td><td rowspan="1" colspan="1">0.23±0.02<break/> 0.20–0.27</td><td rowspan="1" colspan="1">0.18±0.01<break/> 0.16–0.19</td><td rowspan="1" colspan="1">0.13±0.01<break/> 0.12–0.14</td><td rowspan="1" colspan="1">0.10±0.01<break/> 0.09–0.11</td></tr><tr><td rowspan="1" colspan="1">Chelicera length/width ratio</td><td rowspan="1" colspan="1">2.01±0.07<break/> 1.94–2.12</td><td rowspan="1" colspan="1">2.13±0.18<break/> 2.00–2.25</td><td rowspan="1" colspan="1">1.67±0.09<break/> 1.54–1.86</td><td rowspan="1" colspan="1">1.61±0.07<break/> 1.44–1.72</td><td rowspan="1" colspan="1">1.72±0.08<break/> 1.57–1.83</td><td rowspan="1" colspan="1">1.63±0.07<break/> 1.55–1.78</td></tr><tr><td rowspan="1" colspan="1">Cheliceral movable finger length</td><td rowspan="1" colspan="1">0.26±0.01<break/> 0.26–0.27</td><td rowspan="1" colspan="1">0.21±0.01<break/> 0.20–0.21</td><td rowspan="1" colspan="1">0.30±0.03<break/> 0.25–0.34</td><td rowspan="1" colspan="1">0.22±0.07<break/> 0.21–0.23</td><td rowspan="1" colspan="1">0.17±0.00<break/> 0.17–0.18</td><td rowspan="1" colspan="1">0.13±0.01<break/> 0.12–0.15</td></tr><tr><td rowspan="1" colspan="1">Palpal trochanter length</td><td rowspan="1" colspan="1">0.52±0.01<break/> 0.50–0.53</td><td rowspan="1" colspan="1">0.53±0.01<break/> 0.52–0.53</td><td rowspan="1" colspan="1">0.63±0.06<break/> 0.53–0.69</td><td rowspan="1" colspan="1">0.42±0.02<break/> 0.39–0.45</td><td rowspan="1" colspan="1">0.30±0.03<break/> 0.27–0.33</td><td rowspan="1" colspan="1">0.20±0.01<break/> 0.18–0.24</td></tr><tr><td rowspan="1" colspan="1">Palpal trochanter width</td><td rowspan="1" colspan="1">0.38±0.00<break/> 0.38–0.38</td><td rowspan="1" colspan="1">0.42±0.02<break/> 0.40–0.43</td><td rowspan="1" colspan="1">0.43±0.05<break/> 0.34–0.51</td><td rowspan="1" colspan="1">0.30±0.02<break/> 0.27–0.33</td><td rowspan="1" colspan="1">0.21±0.01<break/> 0.18–0.23</td><td rowspan="1" colspan="1">0.14±0.01<break/> 0.13–0.15</td></tr><tr><td rowspan="1" colspan="1">Palpal trochanter length/width ratio</td><td rowspan="1" colspan="1">1.33±0.05<break/> 1.27–1.39</td><td rowspan="1" colspan="1">1.27±0.05<break/> 1.23–1.30</td><td rowspan="1" colspan="1">1.46±0.11<break/> 1.30–1.63</td><td rowspan="1" colspan="1">1.40±0.06<break/> 1.29–1.48</td><td rowspan="1" colspan="1">1.44±0.11<break/> 1.23–1.68</td><td rowspan="1" colspan="1">1.42±0.07<break/> 1.33–1.60</td></tr><tr><td rowspan="1" colspan="1">Palpal femur length</td><td rowspan="1" colspan="1">0.95±0.03<break/> 0.93–0.99</td><td rowspan="1" colspan="1">0.97±0.05<break/> 0.93–1.00</td><td rowspan="1" colspan="1">1.11±0.09<break/> 0.91–1.26</td><td rowspan="1" colspan="1">0.72±0.04<break/> 0.66–0.79</td><td rowspan="1" colspan="1">0.50±0.02<break/> 0.47–0.55</td><td rowspan="1" colspan="1">0.31±0.02<break/> 0.28–0.35</td></tr><tr><td rowspan="1" colspan="1">Palpal femur width</td><td rowspan="1" colspan="1">0.38±0.01<break/> 0.37–0.39</td><td rowspan="1" colspan="1">0.50±0.12<break/> 0.41–0.58</td><td rowspan="1" colspan="1">0.44±0.05<break/> 0.38–0.53</td><td rowspan="1" colspan="1">0.32±0.02<break/> 0.29–0.34</td><td rowspan="1" colspan="1">0.22±0.01<break/> 0.19–0.25</td><td rowspan="1" colspan="1">0.14±0.01<break/> 0.12–0.15</td></tr><tr><td rowspan="1" colspan="1">Palpal femur length/width ratio</td><td rowspan="1" colspan="1">2.50±0.05<break/> 2.44–2.54</td><td rowspan="1" colspan="1">2.02±0.59<break/> 1.60–2.44</td><td rowspan="1" colspan="1">2.51±0.19<break/> 2.19–2.80</td><td rowspan="1" colspan="1">2.29±0.12<break/> 2.09–2.48</td><td rowspan="1" colspan="1">2.28±0.11<break/> 2.17–2.47</td><td rowspan="1" colspan="1">2.29±0.14<break/> 2.07–2.62</td></tr><tr><td rowspan="1" colspan="1">Palpal patella length</td><td rowspan="1" colspan="1">0.96±0.03<break/> 0.93–0.99</td><td rowspan="1" colspan="1">1.02±0.01<break/> 1.01–1.02</td><td rowspan="1" colspan="1">1.04±0.10<break/> 0.82–1.18</td><td rowspan="1" colspan="1">0.67±0.04<break/> 0.62–0.72</td><td rowspan="1" colspan="1">0.46±0.02<break/> 0.43–0.48</td><td rowspan="1" colspan="1">0.29±0.01<break/> 0.27–0.30</td></tr><tr><td rowspan="1" colspan="1">Palpal patella width</td><td rowspan="1" colspan="1">0.44±0.01<break/> 0.42–0.45</td><td rowspan="1" colspan="1">0.43±0.01<break/> 0.42–0.44</td><td rowspan="1" colspan="1">0.49±0.06<break/> 0.41–0.60</td><td rowspan="1" colspan="1">0.35±0.02<break/> 0.32–0.40</td><td rowspan="1" colspan="1">0.24±0.01<break/> 0.23–0.27</td><td rowspan="1" colspan="1">0.15±0.00<break/> 0.15–0.16</td></tr><tr><td rowspan="1" colspan="1">Palpal patella length/width ratio</td><td rowspan="1" colspan="1">2.21±0.06<break/> 2.15–2.30</td><td rowspan="1" colspan="1">2.36±0.06<break/> 2.32–2.40</td><td rowspan="1" colspan="1">2.14±0.16<break/> 1.90–2.41</td><td rowspan="1" colspan="1">1.91±0.08<break/> 1.79–2.06</td><td rowspan="1" colspan="1">1.87±0.06<break/> 1.74–1.96</td><td rowspan="1" colspan="1">1.88±0.04<break/> 1.80–2.00</td></tr><tr><td rowspan="1" colspan="1">Palpal hand with pedicel length</td><td rowspan="1" colspan="1">0.89±0.01<break/> 0.88–0.91</td><td rowspan="1" colspan="1">0.94±0.08<break/> 0.88–0.99</td><td rowspan="1" colspan="1">1.06±0.10<break/> 0.81–1.18</td><td rowspan="1" colspan="1">0.77±0.05<break/> 0.68–0.83</td><td rowspan="1" colspan="1">0.54±0.03<break/> 0.51–0.59</td><td rowspan="1" colspan="1">0.36±0.02<break/> 0.33–0.39</td></tr><tr><td rowspan="1" colspan="1">Palpal hand without pedicel length</td><td rowspan="1" colspan="1">0.77±0.03<break/> 0.74–0.81</td><td rowspan="1" colspan="1">0.80±0.06<break/> 0.75–0.84</td><td rowspan="1" colspan="1">0.93±0.09<break/> 0.74–1.05</td><td rowspan="1" colspan="1">0.69±0.04<break/> 0.60–0.76</td><td rowspan="1" colspan="1">0.49±0.03<break/> 0.45–0.55</td><td rowspan="1" colspan="1">0.32±0.02<break/> 0.31–0.37</td></tr><tr><td rowspan="1" colspan="1">Palpal hand width</td><td rowspan="1" colspan="1">0.58±0.02<break/> 0.57–0.61</td><td rowspan="1" colspan="1">0.59±0.00<break/> 0.59–0.59</td><td rowspan="1" colspan="1">0.65±0.06<break/> 0.54–0.74</td><td rowspan="1" colspan="1">0.47±0.03<break/> 0.42–0.52</td><td rowspan="1" colspan="1">0.31±0.02<break/> 0.28–0.34</td><td rowspan="1" colspan="1">0.19±0.01<break/> 0.17–0.20</td></tr><tr><td rowspan="1" colspan="1">Palpal hand with pedicel length/width ratio</td><td rowspan="1" colspan="1">1.53±0.05<break/> 1.44–1.58</td><td rowspan="1" colspan="1">1.58±0.13<break/> 1.49–1.68</td><td rowspan="1" colspan="1">1.64±0.08<break/> 1.50–1.72</td><td rowspan="1" colspan="1">1.53±0.08<break/> 1.36–1.65</td><td rowspan="1" colspan="1">1.74±0.06<break/> 1.64–1.84</td><td rowspan="1" colspan="1">1.89±0.14<break/> 1.70–2.18</td></tr><tr><td rowspan="1" colspan="1">Palpal fixed finger length</td><td rowspan="1" colspan="1">0.84±0.06<break/> 0.80–0.95</td><td rowspan="1" colspan="1">0.74±0.04<break/> 0.71–0.77</td><td rowspan="1" colspan="1">0.93±0.05<break/> 0.83–1.01</td><td rowspan="1" colspan="1">0.62±0.04<break/> 0.54–0.68</td><td rowspan="1" colspan="1">0.43±0.02<break/> 0.41–0.48</td><td rowspan="1" colspan="1">0.30±0.02<break/> 0.27–0.33</td></tr><tr><td rowspan="1" colspan="1">Palpal chela length</td><td rowspan="1" colspan="1">1.66±0.09<break/> 1.58–1.78</td><td rowspan="1" colspan="1">1.61±0.07<break/> 1.56–1.66</td><td rowspan="1" colspan="1">1.93±0.15<break/> 1.55–2.12</td><td rowspan="1" colspan="1">1.34±0.09<break/> 1.20–1.47</td><td rowspan="1" colspan="1">0.93±0.03<break/> 0.88–0.98</td><td rowspan="1" colspan="1">0.63±0.02<break/> 0.60–0.69</td></tr><tr><td rowspan="1" colspan="1">Palpal chela length/palpal hand width</td><td rowspan="1" colspan="1">2.86±0.09<break/> 2.77–2.96</td><td rowspan="1" colspan="1">2.73±0.12<break/> 2.64–2.81</td><td rowspan="1" colspan="1">3.00±0.19<break/> 2.69–3.36</td><td rowspan="1" colspan="1">2.88±0.11<break/> 2.71–3.13</td><td rowspan="1" colspan="1">2.96±0.13<break/> 2.79–3.21</td><td rowspan="1" colspan="1">3.35±0.17<break/> 3.15–3.65</td></tr><tr><td rowspan="1" colspan="1">Leg I trochanter length</td><td rowspan="1" colspan="1">0.23±0.02<break/> 0.21–0.24</td><td rowspan="1" colspan="1">0.22±0.02<break/> 0.20–0.23</td><td rowspan="1" colspan="1">0.27±0.03<break/> 0.23–0.31</td><td rowspan="1" colspan="1">0.20±0.01<break/> 0.17–0.24</td><td rowspan="1" colspan="1">0.13±0.01<break/> 0.12–0.15</td><td rowspan="1" colspan="1">0.09±0.01<break/> 0.08–0.10</td></tr><tr><td rowspan="1" colspan="1">Leg I trochanter width</td><td rowspan="1" colspan="1">0.17±0.01<break/> 0.17–0.18</td><td rowspan="1" colspan="1">0.18±0.00<break/> 0.18–0.18</td><td rowspan="1" colspan="1">0.21±0.02<break/> 0.19–0.24</td><td rowspan="1" colspan="1">0.16±0.01<break/> 0.15–0.19</td><td rowspan="1" colspan="1">0.12±0.01<break/> 0.11–0.14</td><td rowspan="1" colspan="1">0.08±0.01<break/> 0.07–0.09</td></tr><tr><td rowspan="1" colspan="1">Leg I trochanter length/width ratio</td><td rowspan="1" colspan="1">1.31±0.08<break/> 1.23–1.41</td><td rowspan="1" colspan="1">1.19±0.12<break/> 1.11–1.28</td><td rowspan="1" colspan="1">1.27±0.08<break/> 1.14–1.41</td><td rowspan="1" colspan="1">1.24±0.09<break/> 1.13–1.40</td><td rowspan="1" colspan="1">1.13±0.05<break/> 1.07–1.18</td><td rowspan="1" colspan="1">1.07±0.06<break/> 1.00–1.14</td></tr><tr><td rowspan="1" colspan="1">Leg I femur length</td><td rowspan="1" colspan="1">0.27±0.01<break/> 0.27–0.28</td><td rowspan="1" colspan="1">0.26±0.03<break/> 0.24–0.28</td><td rowspan="1" colspan="1">0.31±0.03<break/> 0.25–0.35</td><td rowspan="1" colspan="1">0.20±0.02<break/> 0.17–0.23</td><td rowspan="1" colspan="1">0.13±0.01<break/> 0.12–0.15</td><td rowspan="1" colspan="1">0.10±0.01<break/> 0.09–0.12</td></tr><tr><td rowspan="1" colspan="1">Leg I femur width</td><td rowspan="1" colspan="1">0.17±0.01<break/> 0.17–0.18</td><td rowspan="1" colspan="1">0.19±0.01<break/> 0.18–0.20</td><td rowspan="1" colspan="1">0.23±0.02<break/> 0.20–0.25</td><td rowspan="1" colspan="1">0.16±0.01<break/> 0.14–0.20</td><td rowspan="1" colspan="1">0.11±0.01<break/> 0.10–0.13</td><td rowspan="1" colspan="1">0.08±0.01<break/> 0.07–0.11</td></tr><tr><td rowspan="1" colspan="1">Leg I femur length/width</td><td rowspan="1" colspan="1">1.58±0.07<break/> 1.50–1.65</td><td rowspan="1" colspan="1">1.37±0.05<break/> 1.33–1.40</td><td rowspan="1" colspan="1">1.37±0.08<break/> 1.24–1.50</td><td rowspan="1" colspan="1">1.23±0.08<break/> 1.13–1.43</td><td rowspan="1" colspan="1">1.17±0.11<break/> 1.00–1.40</td><td rowspan="1" colspan="1">1.19±0.08<break/> 1.00–1.29</td></tr><tr><td rowspan="1" colspan="1">Leg I patella length</td><td rowspan="1" colspan="1">0.50±0.06<break/> 0.44–0.58</td><td rowspan="1" colspan="1">0.48±0.01<break/> 0.47–0.48</td><td rowspan="1" colspan="1">0.55±0.04<break/> 0.46–0.61</td><td rowspan="1" colspan="1">0.38±0.02<break/> 0.34–0.41</td><td rowspan="1" colspan="1">0.27±0.02<break/> 0.25–0.30</td><td rowspan="1" colspan="1">0.18±0.01<break/> 0.16–0.19</td></tr><tr><td rowspan="1" colspan="1">Leg I patella width</td><td rowspan="1" colspan="1">0.17±0.02<break/> 0.15–0.19</td><td rowspan="1" colspan="1">0.16±0.00<break/> 0.16–0.16</td><td rowspan="1" colspan="1">0.20±0.02<break/> 0.17–0.22</td><td rowspan="1" colspan="1">0.15±0.01<break/> 0.13–0.17</td><td rowspan="1" colspan="1">0.11±0.01<break/> 0.10–0.12</td><td rowspan="1" colspan="1">0.08±0.01<break/> 0.07–0.09</td></tr><tr><td rowspan="1" colspan="1">Leg I patella length/width ratio</td><td rowspan="1" colspan="1">3.03±0.20<break/> 2.75–3.22</td><td rowspan="1" colspan="1">2.97±0.04<break/> 2.94–3.00</td><td rowspan="1" colspan="1">2.78±0.19<break/> 2.42–3.06</td><td rowspan="1" colspan="1">2.57±0.12<break/> 2.33–2.67</td><td rowspan="1" colspan="1">2.57±0.14<break/> 2.36–2.80</td><td rowspan="1" colspan="1">2.26±0.13<break/> 2.11–2.57</td></tr><tr><td rowspan="1" colspan="1">Leg I tibia length</td><td rowspan="1" colspan="1">0.52±0.06<break/> 0.46–0.60</td><td rowspan="1" colspan="1">0.47±0.04<break/> 0.44–0.49</td><td rowspan="1" colspan="1">0.55±0.05<break/> 0.46–0.62</td><td rowspan="1" colspan="1">0.36±0.02<break/> 0.33–0.41</td><td rowspan="1" colspan="1">0.24±0.01<break/> 0.23–0.26</td><td rowspan="1" colspan="1">0.16±0.01<break/> 0.15–0.17</td></tr><tr><td rowspan="1" colspan="1">Leg I tibia width</td><td rowspan="1" colspan="1">0.13±0.01<break/> 0.12–0.15</td><td rowspan="1" colspan="1">0.12±0.01<break/> 0.11–0.12</td><td rowspan="1" colspan="1">0.15±0.01<break/> 0.13–0.16</td><td rowspan="1" colspan="1">0.11±0.02<break/> 0.10–0.13</td><td rowspan="1" colspan="1">0.08±0.00<break/> 0.08–0.09</td><td rowspan="1" colspan="1">0.06±0.00<break/> 0.06–0.07</td></tr><tr><td rowspan="1" colspan="1">Leg I tibia length/width</td><td rowspan="1" colspan="1">3.97±0.21<break/> 3.73–4.29</td><td rowspan="1" colspan="1">4.04±0.06<break/> 4.00–4.08</td><td rowspan="1" colspan="1">3.81±0.29<break/> 3.44–4.21</td><td rowspan="1" colspan="1">3.23±0.15<break/> 3.00–3.50</td><td rowspan="1" colspan="1">2.88±0.10<break/> 2.67–3.00</td><td rowspan="1" colspan="1">2.55±0.15<break/> 2.29–2.83</td></tr><tr><td rowspan="1" colspan="1">Leg I tarsus length</td><td rowspan="1" colspan="1">0.42±0.05<break/> 0.38–0.47</td><td rowspan="1" colspan="1">0.33±0.03<break/> 0.31–0.35</td><td rowspan="1" colspan="1">0.49±0.04<break/> 0.42–0.56</td><td rowspan="1" colspan="1">0.35±0.02<break/> 0.31–0.38</td><td rowspan="1" colspan="1">0.25±0.01<break/> 0.23–0.26</td><td rowspan="1" colspan="1">0.17±0.01<break/> 0.15–0.19</td></tr><tr><td rowspan="1" colspan="1">Leg I tarsus width</td><td rowspan="1" colspan="1">0.11±0.01<break/> 0.10–0.12</td><td rowspan="1" colspan="1">0.09±0.01<break/> 0.08–0.09</td><td rowspan="1" colspan="1">0.11±0.01<break/> 0.09–0.12</td><td rowspan="1" colspan="1">0.09±0.01<break/> 0.08–0.09</td><td rowspan="1" colspan="1">0.07±0.01<break/> 0.06–0.07</td><td rowspan="1" colspan="1">0.05±0.00<break/> 0.05–0.06</td></tr><tr><td rowspan="1" colspan="1">Leg I tarsus length/width ratio</td><td rowspan="1" colspan="1">3.88±0.52<break/> 3.25–4.70</td><td rowspan="1" colspan="1">3.91±0.66<break/> 3.44–4.38</td><td rowspan="1" colspan="1">4.48±0.40<break/> 3.83–5.11</td><td rowspan="1" colspan="1">4.02±0.19<break/> 3.67–4.38</td><td rowspan="1" colspan="1">3.77±0.20<break/> 3.57–4.17</td><td rowspan="1" colspan="1">3.33±0.21<break/> 3.00–3.60</td></tr><tr><td rowspan="1" colspan="1">Leg IV trochanter length</td><td rowspan="1" colspan="1">0.39±0.02<break/> 0.37–0.42</td><td rowspan="1" colspan="1">0.33±0.04<break/> 0.30–0.35</td><td rowspan="1" colspan="1">0.43±0.06<break/> 0.34–0.53</td><td rowspan="1" colspan="1">0.33±0.01<break/> 0.30–0.35</td><td rowspan="1" colspan="1">0.21±0.02<break/> 0.20–0.24</td><td rowspan="1" colspan="1">0.13±0.01<break/> 0.10–0.15</td></tr><tr><td rowspan="1" colspan="1">Leg IV trochanter width</td><td rowspan="1" colspan="1">0.20±0.01<break/> 0.19–0.21</td><td rowspan="1" colspan="1">0.18±0.01<break/> 0.17–0.19</td><td rowspan="1" colspan="1">0.26±0.03<break/> 0.21–0.29</td><td rowspan="1" colspan="1">0.21±0.01<break/> 0.19–0.22</td><td rowspan="1" colspan="1">0.14±0.01<break/> 0.12–0.16</td><td rowspan="1" colspan="1">0.09±0.01<break/> 0.08–0.11</td></tr><tr><td rowspan="1" colspan="1">Leg IV trochanter length/width ratio</td><td rowspan="1" colspan="1">1.91±0.12<break/> 1.81–2.10</td><td rowspan="1" colspan="1">1.80±0.05<break/> 1.76–1.84</td><td rowspan="1" colspan="1">1.69±0.13<break/> 1.48–1.91</td><td rowspan="1" colspan="1">1.61±0.06<break/> 1.55–1.75</td><td rowspan="1" colspan="1">1.59±0.10<break/> 1.40–1.71</td><td rowspan="1" colspan="1">1.48±0.15<break/> 1.11–1.67</td></tr><tr><td rowspan="1" colspan="1">Leg IV femoropatella length</td><td rowspan="1" colspan="1">0.81±0.05<break/> 0.74–0.85</td><td rowspan="1" colspan="1">0.91±0.09<break/> 0.84–0.97</td><td rowspan="1" colspan="1">1.04±0.09<break/> 0.88–1.18</td><td rowspan="1" colspan="1">0.71±0.04<break/> 0.63–0.76</td><td rowspan="1" colspan="1">0.51±0.02<break/> 0.48–0.54</td><td rowspan="1" colspan="1">0.33±0.02<break/> 0.30–0.35</td></tr><tr><td rowspan="1" colspan="1">Leg IV femoropatella width</td><td rowspan="1" colspan="1">0.19±0.02<break/> 0.17–0.21</td><td rowspan="1" colspan="1">0.19±0.01<break/> 0.18–0.19</td><td rowspan="1" colspan="1">0.23±0.03<break/> 0.19–0.27</td><td rowspan="1" colspan="1">0.20±0.01<break/> 0.18–0.23</td><td rowspan="1" colspan="1">0.15±0.01<break/> 0.13–0.16</td><td rowspan="1" colspan="1">0.10±0.01<break/> 0.09–0.11</td></tr><tr><td rowspan="1" colspan="1">Leg IV femoropatella length/width ratio</td><td rowspan="1" colspan="1">4.26±0.34<break/> 3.76–4.72</td><td rowspan="1" colspan="1">4.89±0.31<break/> 4.67–5.11</td><td rowspan="1" colspan="1">4.51±0.33<break/> 4.00–4.95</td><td rowspan="1" colspan="1">3.67±0.18<break/> 3.30–3.89</td><td rowspan="1" colspan="1">3.51±0.14<break/> 3.27–3.77</td><td rowspan="1" colspan="1">3.39±0.13<break/> 3.10–3.56</td></tr><tr><td rowspan="1" colspan="1">Leg IV tibia length</td><td rowspan="1" colspan="1">0.76±0.03<break/> 0.74–0.80</td><td rowspan="1" colspan="1">0.72±0.03<break/> 0.70–0.74</td><td rowspan="1" colspan="1">0.84±0.08<break/> 0.71–0.96</td><td rowspan="1" colspan="1">0.56±0.03<break/> 0.50–0.60</td><td rowspan="1" colspan="1">0.37±0.02<break/> 0.35–0.40</td><td rowspan="1" colspan="1">0.23±0.01<break/> 0.21–0.25</td></tr><tr><td rowspan="1" colspan="1">Leg IV tibia width</td><td rowspan="1" colspan="1">0.13±0.00<break/> 0.12–0.13</td><td rowspan="1" colspan="1">0.14±0.00<break/> 0.14–0.14</td><td rowspan="1" colspan="1">0.15±0.02<break/> 0.12–0.17</td><td rowspan="1" colspan="1">0.13±0.01<break/> 0.12–0.15</td><td rowspan="1" colspan="1">0.11±0.01<break/> 0.10–0.11</td><td rowspan="1" colspan="1">0.08±0.01<break/> 0.07–0.08</td></tr><tr><td rowspan="1" colspan="1">Leg IV tibia length/width</td><td rowspan="1" colspan="1">5.97±0.28<break/> 5.69–6.33</td><td rowspan="1" colspan="1">5.14±0.20<break/> 5.00–5.29</td><td rowspan="1" colspan="1">5.57±0.45<break/> 4.44–6.33</td><td rowspan="1" colspan="1">4.29±0.32<break/> 3.79–4.75</td><td rowspan="1" colspan="1">3.53±0.09<break/> 3.36–3.70</td><td rowspan="1" colspan="1">3.06±0.12<break/> 2.88–3.29</td></tr><tr><td rowspan="1" colspan="1">Leg IV tarsus length</td><td rowspan="1" colspan="1">0.48±0.02<break/> 0.46–0.50</td><td rowspan="1" colspan="1">0.40±0.03<break/> 0.38–0.42</td><td rowspan="1" colspan="1">0.57±0.04<break/> 0.49–0.64</td><td rowspan="1" colspan="1">0.41±0.02<break/> 0.38–0.44</td><td rowspan="1" colspan="1">0.29±0.01<break/> 0.27–0.31</td><td rowspan="1" colspan="1">0.20±0.01<break/> 0.18–0.21</td></tr><tr><td rowspan="1" colspan="1">Leg IV tarsus width</td><td rowspan="1" colspan="1">0.11±0.00<break/> 0.11–0.11</td><td rowspan="1" colspan="1">0.10±0.01<break/> 0.09–0.10</td><td rowspan="1" colspan="1">0.12±0.01<break/> 0.09–0.14</td><td rowspan="1" colspan="1">0.10±0.01<break/> 0.09–0.11</td><td rowspan="1" colspan="1">0.08±0.01<break/> 0.07–0.09</td><td rowspan="1" colspan="1">0.06±0.00<break/> 0.05–0.06</td></tr><tr><td rowspan="1" colspan="1">Leg IV tarsus length/width ratio</td><td rowspan="1" colspan="1">4.40±0.15<break/> 4.18–4.55</td><td rowspan="1" colspan="1">4.23±0.61<break/> 3.80–4.67</td><td rowspan="1" colspan="1">4.80±0.43<break/> 4.17–5.70</td><td rowspan="1" colspan="1">4.02±0.21<break/> 3.64–4.44</td><td rowspan="1" colspan="1">3.60±0.25<break/> 3.11–4.00</td><td rowspan="1" colspan="1">3.46±0.18<break/> 3.00–3.80</td></tr></tbody></table></table-wrap><fig id="F6" position="float" orientation="portrait"><label>Figure 6.</label><caption><p>Variation in the setation of the genital area of <italic><tp:taxon-name><tp:taxon-name-part taxon-name-part-type="genus">Lasiochernes</tp:taxon-name-part></tp:taxon-name></italic> adults. <bold>A</bold> Female of <italic><tp:taxon-name><tp:taxon-name-part taxon-name-part-type="genus">Lasiochernes</tp:taxon-name-part> <tp:taxon-name-part taxon-name-part-type="species">cretonatus</tp:taxon-name-part></tp:taxon-name></italic> <bold>B</bold> Male of <italic><tp:taxon-name><tp:taxon-name-part taxon-name-part-type="genus">Lasiochernes</tp:taxon-name-part> <tp:taxon-name-part taxon-name-part-type="species">cretonatus</tp:taxon-name-part></tp:taxon-name></italic> <bold>C</bold> Female of <italic><tp:taxon-name><tp:taxon-name-part taxon-name-part-type="genus">Lasiochernes</tp:taxon-name-part> <tp:taxon-name-part taxon-name-part-type="species">jonicus</tp:taxon-name-part></tp:taxon-name></italic> <bold>D</bold> Male of <italic><tp:taxon-name><tp:taxon-name-part taxon-name-part-type="genus">Lasiochernes</tp:taxon-name-part> <tp:taxon-name-part taxon-name-part-type="species">jonicus</tp:taxon-name-part></tp:taxon-name></italic> <bold>E</bold> Female of <italic><tp:taxon-name><tp:taxon-name-part taxon-name-part-type="genus">Lasiochernes</tp:taxon-name-part> <tp:taxon-name-part taxon-name-part-type="species">pilosus</tp:taxon-name-part></tp:taxon-name></italic> <bold>F</bold> Male of <italic><tp:taxon-name><tp:taxon-name-part taxon-name-part-type="genus">Lasiochernes</tp:taxon-name-part> <tp:taxon-name-part taxon-name-part-type="species">pilosus</tp:taxon-name-part></tp:taxon-name></italic>. Scale lines: 0.1 mm.</p></caption><graphic xmlns:xlink="http://www.w3.org/1999/xlink" xlink:href="zookeys-629-051-g006.jpg" position="float" orientation="portrait" xlink:type="simple" id="oo_109813.jpg"/></fig><fig id="F4" position="float" orientation="portrait"><label>Figure 4.</label><caption><p>Palpal chela of <italic><tp:taxon-name><tp:taxon-name-part taxon-name-part-type="genus">Lasiochernes</tp:taxon-name-part></tp:taxon-name></italic> species, showing the trichobothrial pattern. <bold>A</bold> <italic><tp:taxon-name><tp:taxon-name-part taxon-name-part-type="genus">Lasiochernes</tp:taxon-name-part> <tp:taxon-name-part taxon-name-part-type="species">cretonatus</tp:taxon-name-part></tp:taxon-name></italic> male <bold>B</bold> <italic><tp:taxon-name><tp:taxon-name-part taxon-name-part-type="genus">Lasiochernes</tp:taxon-name-part> <tp:taxon-name-part taxon-name-part-type="species">jonicus</tp:taxon-name-part></tp:taxon-name></italic> female <bold>C</bold> <italic><tp:taxon-name><tp:taxon-name-part taxon-name-part-type="genus">Lasiochernes</tp:taxon-name-part> <tp:taxon-name-part taxon-name-part-type="species">pilosus</tp:taxon-name-part></tp:taxon-name></italic> male. Abbreviations in terminology of trichobothria: movable finger: <italic>t</italic>–terminal, <italic>st</italic>–subterminal, <italic>sb</italic>–subbasal, <italic>b</italic>–basal; fixed finger: <italic>et</italic>–exterior terminal, <italic>est</italic>–exterior subterminal, <italic>esb</italic>–exterior subbasal, <italic>eb</italic>–exterior basal, <italic>it</italic>–interior terminal, <italic>ist</italic>–interior subterminal, <italic>isb</italic>–interior subbasal, <italic>ib</italic>–interior basal. Scale lines: 0.5 mm.</p></caption><graphic xmlns:xlink="http://www.w3.org/1999/xlink" xlink:href="zookeys-629-051-g004.jpg" position="float" orientation="portrait" xlink:type="simple" id="oo_109811.jpg"/></fig></tp:treatment-sec></tp:taxon-treatment>
