# Supplementary material for: A multivariate study of differentiating characters between three European species of the genus Lasiochernes Beier, 1932 (Pseudoscorpiones, Chernetidae)
Source: Zookeys. 2016 Nov 7;(629):51–81. doi: 10.3897/zookeys.629.8445 (PMC5126538; doi:10.3897/zookeys.629.8445)
Supplement: XML Treatment for Lasiochernes jonicus [file zookeys.629.8445-treatment2.xml]

<!DOCTYPE tp:taxon-treatment
  PUBLIC "-//TaxonX//DTD Taxonomic Treatment Publishing DTD v0 20100105//EN" "tax-treatment-NSO.dtd">
<tp:taxon-treatment xmlns:tp="http://www.plazi.org/taxpub"><tp:treatment-meta><kwd-group><label>Taxon classification</label><kwd><named-content content-type="kingdom">Animalia</named-content></kwd><kwd><named-content content-type="order">Pseudoscorpiones</named-content></kwd><kwd><named-content content-type="family">Chernetidae</named-content></kwd></kwd-group><mixed-citation publication-type="journal"><person-group><name><surname>Christophoryová</surname><given-names>Jana</given-names></name><name><surname>Krajčovičová</surname><given-names>Katarína</given-names></name><name><surname>Henderickx</surname><given-names>Hans</given-names></name><name><surname>Španiel</surname><given-names>Stanislav</given-names></name></person-group><article-title>A multivariate study of differentiating characters between three European species of the genus <italic><tp:taxon-name><tp:taxon-name-part taxon-name-part-type="genus">Lasiochernes</tp:taxon-name-part></tp:taxon-name></italic> Beier, 1932 (<tp:taxon-name><tp:taxon-name-part taxon-name-part-type="order">Pseudoscorpiones</tp:taxon-name-part></tp:taxon-name>, <tp:taxon-name><tp:taxon-name-part taxon-name-part-type="family">Chernetidae</tp:taxon-name-part></tp:taxon-name>)</article-title><source>Zookeys</source><day>7</day><month>11</month><year>2016</year><volume>2016</volume><issue>629</issue><fpage>51</fpage><lpage>81</lpage><pub-id pub-id-type="doi">10.3897/zookeys.629.8445</pub-id></mixed-citation></tp:treatment-meta><tp:nomenclature><tp:taxon-name>
            <tp:taxon-name-part taxon-name-part-type="genus">Lasiochernes</tp:taxon-name-part>
            <tp:taxon-name-part taxon-name-part-type="species">jonicus</tp:taxon-name-part>
          </tp:taxon-name><tp:taxon-authority>(Beier, 1929)</tp:taxon-authority><xref ref-type="fig" rid="F2">Figs 2A, C</xref><xref ref-type="table" rid="T1">; Table 1</xref><!--PageBreak--></tp:nomenclature><tp:treatment-sec sec-type="description" id="SECID0EAZBG"><title>Description.</title><p>
            <bold>Female (1 specimen analyzed)</bold> (Table <xref ref-type="table" rid="T1">1</xref>). Chaetotaxy of carapace: 93 setae, 51 of them situated on anterior disk, 28 on medial disk, posterior margin with 14 setae. Cheliceral galea with six short terminal rami, serrula exterior with 20 blades. Palps (Fig. <xref ref-type="fig" rid="F4">4B</xref>): fixed chelal finger with 44 and movable chelal finger with 49 marginal teeth; fixed and movable chelal fingers with ten antiaxial accessory teeth and with five paraxial accessory teeth. Palpal femur with normal shape and without long and dense setation. Legs: tarsus IV with long tactile seta situated near middle of segment, that means 0.21 mm from the tarsal base. Chaetotaxy of tergites I–XI: 14 (left hemitergite 6 + right hemitergite 8): 14 (7 + 7): 14 (7 + 7): 19 (9 + 10): 21 (11 + 10): 19 (9 + 10): 19 (10 + 9): 20 (11 + 9): 17 (9 + 8): 17 (8 + 9), tergite XI with 8 setae (4 + 4) and with a pair of long tactile setae. Chaetotaxy of sternites IV–XI: 9 (left hemisternite 5 + right hemisternite 4): 21 (11 + 10): 24 (11 + 13): 26 (13 + 13): 26 (12 + 14): 23 (12 + 11): <!--PageBreak-->17 (9 + 8), sternite XI with 8 (4 + 4) and with a pair of long tactile setae. Female spermatheca unpaired, T-shaped; anterior genital operculum with 34 setae and two lyrifissures, posterior operculum with 12 setae and three lyrifissures (Fig. <xref ref-type="fig" rid="F6">6C</xref>).</p><p>
            <bold>Male (1 specimen analyzed)</bold> (figs 2A, 2C; Table <xref ref-type="table" rid="T1">1</xref>). Carapace with 82 setae, 37 of them on anterior disk, 32 on medial disk, posterior margin with 13 setae. Cheliceral galea with five short terminal rami, serrula exterior with 21 blades. Palps: fixed chelal finger with 42 and movable chelal finger with 47 marginal teeth; fixed chelal finger with 12 antiaxial and movable chelal finger with ten antiaxial accessory teeth; fixed chelal finger with six paraxial and movable finger with four paraxial accessory teeth. Palpal femur basally markedly broad, on the medial side with long and dense setation (Figs <xref ref-type="fig" rid="F2">2A</xref>, <xref ref-type="fig" rid="F2">2C</xref>). Legs: tarsus IV with long tactile seta situated near the middle of segment, that means 0.19 mm from the tarsal base Chaetotaxy of tergites I–XI: 15 (left hemitergite 7 + right hemitergite 8): 14 (7 + 7): 15 (7 + 8): 18 (9 + 9): 17 (10 + 7): 17 (8 + 9): 17 (9 + 8): 19 (10 + 9): 18 (9 + 9): 13 (7 + 6), tergite XI with 8 setae (4 + 4) and with a pair of long tactile setae. Chaetotaxy of sternites IV–XI: 25 (left hemisternite 13 + right hemisternite 12): 29 (15 + 14): 25 (12 + 13): 25 (12 + 13): 26 (13 + 13): 22 (10 + 12): 18 (9 + 9), sternite XI with 9 (4 + 5) and with a pair of long tactile setae. Anterior genital operculum with 48 setae and two lyrifissures, posterior operculum with 31 setae and ten lyrifissures (Fig. <xref ref-type="fig" rid="F6">6D</xref>).</p></tp:treatment-sec><tp:treatment-sec><!--Section generated to contain objects referenced in tp:taxon-treatment.--><fig id="F2" position="float" orientation="portrait"><label>Figure 2.</label><caption><p>Males of <italic><tp:taxon-name><tp:taxon-name-part taxon-name-part-type="genus">Lasiochernes</tp:taxon-name-part></tp:taxon-name></italic> species. <bold>A</bold> <italic><tp:taxon-name><tp:taxon-name-part taxon-name-part-type="genus">Lasiochernes</tp:taxon-name-part> <tp:taxon-name-part taxon-name-part-type="species">jonicus</tp:taxon-name-part></tp:taxon-name></italic> (scanning electron micrograph) <bold>B</bold> <italic><tp:taxon-name><tp:taxon-name-part taxon-name-part-type="genus">Lasiochernes</tp:taxon-name-part> <tp:taxon-name-part taxon-name-part-type="species">cretonatus</tp:taxon-name-part></tp:taxon-name></italic> <bold>C</bold> <italic><tp:taxon-name><tp:taxon-name-part taxon-name-part-type="genus">Lasiochernes</tp:taxon-name-part> <tp:taxon-name-part taxon-name-part-type="species">jonicus</tp:taxon-name-part></tp:taxon-name></italic> <bold>D</bold> <italic><tp:taxon-name><tp:taxon-name-part taxon-name-part-type="genus">Lasiochernes</tp:taxon-name-part> <tp:taxon-name-part taxon-name-part-type="species">pilosus</tp:taxon-name-part></tp:taxon-name></italic>. Arrows point to long, dense setation on palps. Scale lines: 1 mm.</p></caption><graphic xmlns:xlink="http://www.w3.org/1999/xlink" xlink:href="zookeys-629-051-g002.jpg" position="float" orientation="portrait" xlink:type="simple" id="oo_109808.jpg"/></fig><table-wrap id="T1" position="float" orientation="portrait"><label>Table 1.</label><caption><p>Descriptive statistics of the measured morphological characters of the studied <italic><tp:taxon-name><tp:taxon-name-part taxon-name-part-type="genus">Lasiochernes</tp:taxon-name-part></tp:taxon-name></italic> species. Abbreviations: n: number of measured specimens. Mean values of the measured characters ± standard deviation (Mean ± SD) are given in upper rows; minimum and maximum (Min–Max) are in lower rows. Values of all the measured characters are in mm.</p></caption><table id="TID0ENBBG" rules="all"><tbody><tr><th rowspan="3" colspan="1">Characters/Species<break/> Mean ± SD<break/> Min–Max</th><th rowspan="1" colspan="1">
              <italic><tp:taxon-name><tp:taxon-name-part taxon-name-part-type="genus">Lasiochernes</tp:taxon-name-part> <tp:taxon-name-part taxon-name-part-type="species">cretonatus</tp:taxon-name-part></tp:taxon-name></italic>
            </th><th rowspan="1" colspan="1">
              <italic><tp:taxon-name><tp:taxon-name-part taxon-name-part-type="genus">Lasiochernes</tp:taxon-name-part> <tp:taxon-name-part taxon-name-part-type="species">jonicus</tp:taxon-name-part></tp:taxon-name></italic>
            </th><th rowspan="1" colspan="4">
              <italic><tp:taxon-name><tp:taxon-name-part taxon-name-part-type="genus">Lasiochernes</tp:taxon-name-part> <tp:taxon-name-part taxon-name-part-type="species">pilosus</tp:taxon-name-part></tp:taxon-name></italic>
            </th></tr><tr><th rowspan="1" colspan="1">Adults</th><th rowspan="1" colspan="1">Adults</th><th rowspan="1" colspan="1">Adults</th><th rowspan="1" colspan="1">Tritonymphs</th><th rowspan="1" colspan="1">Deutonymphs</th><th rowspan="1" colspan="1">Protonymphs</th></tr><tr><th rowspan="1" colspan="1">n = 5</th><th rowspan="1" colspan="1">n = 2</th><th rowspan="1" colspan="1">n = 12</th><th rowspan="1" colspan="1">n = 15</th><th rowspan="1" colspan="1">n = 15</th><th rowspan="1" colspan="1">n = 15</th></tr><tr><td rowspan="1" colspan="1">Body length</td><td rowspan="1" colspan="1">4.23±0.20<break/> 4.03–4.51</td><td rowspan="1" colspan="1">2.98±1.00<break/> 2.27–3.69</td><td rowspan="1" colspan="1">3.92±0.65<break/> 3.12–4.98</td><td rowspan="1" colspan="1">2.73±0.36<break/> 2.18–3.38</td><td rowspan="1" colspan="1">2.50±0.20<break/> 2.11–2.78</td><td rowspan="1" colspan="1">1.59±0.13<break/> 1.41–1.80</td></tr><tr><td rowspan="1" colspan="1">Carapace length</td><td rowspan="1" colspan="1">1.01±0.02<break/> 0.99–1.03</td><td rowspan="1" colspan="1">1.03±0.03<break/> 1.01–1.05</td><td rowspan="1" colspan="1">1.22±0.08<break/> 1.12–1.36</td><td rowspan="1" colspan="1">0.97±0.05<break/> 0.91–1.09</td><td rowspan="1" colspan="1">0.77±0.05<break/> 0.69–0.89</td><td rowspan="1" colspan="1">0.58±0.04<break/> 0.54–0.67</td></tr><tr><td rowspan="1" colspan="1">Carapace posterior width</td><td rowspan="1" colspan="1">1.00±0.00<break/> 0.99–1.00</td><td rowspan="1" colspan="1">1.09±0.01<break/> 1.08–1.09</td><td rowspan="1" colspan="1">1.28±0.13<break/> 1.12–1.55</td><td rowspan="1" colspan="1">1.04±0.06<break/> 0.92–1.13</td><td rowspan="1" colspan="1">0.85±0.06<break/> 0.73–0.95</td><td rowspan="1" colspan="1">0.66±0.04<break/> 0.60–0.75</td></tr><tr><td rowspan="1" colspan="1">Carapace length/posterior width ratio</td><td rowspan="1" colspan="1">1.02±0.02<break/> 0.99–1.03</td><td rowspan="1" colspan="1">0.95±0.03<break/> 0.93–0.97</td><td rowspan="1" colspan="1">0.96±0.05<break/> 0.88–1.05</td><td rowspan="1" colspan="1">0.94±0.03<break/> 0.88–0.99</td><td rowspan="1" colspan="1">0.91±0.05<break/> 0.84–0.99</td><td rowspan="1" colspan="1">0.88±0.03<break/> 0.83–0.95</td></tr><tr><td rowspan="1" colspan="1">Chelicera length</td><td rowspan="1" colspan="1">0.35±0.01<break/> 0.35–0.36</td><td rowspan="1" colspan="1">0.36±0.00<break/> 0.36–0.36</td><td rowspan="1" colspan="1">0.37±0.04<break/> 0.33–0.45</td><td rowspan="1" colspan="1">0.28±0.02<break/> 0.26–0.31</td><td rowspan="1" colspan="1">0.22±0.01<break/> 0.21–0.23</td><td rowspan="1" colspan="1">0.16±0.01<break/> 0.15–017</td></tr><tr><td rowspan="1" colspan="1">Chelicera width</td><td rowspan="1" colspan="1">0.18±0.01<break/> 0.17–0.18</td><td rowspan="1" colspan="1">0.17±0.01<break/> 0.16–0.18</td><td rowspan="1" colspan="1">0.23±0.02<break/> 0.20–0.27</td><td rowspan="1" colspan="1">0.18±0.01<break/> 0.16–0.19</td><td rowspan="1" colspan="1">0.13±0.01<break/> 0.12–0.14</td><td rowspan="1" colspan="1">0.10±0.01<break/> 0.09–0.11</td></tr><tr><td rowspan="1" colspan="1">Chelicera length/width ratio</td><td rowspan="1" colspan="1">2.01±0.07<break/> 1.94–2.12</td><td rowspan="1" colspan="1">2.13±0.18<break/> 2.00–2.25</td><td rowspan="1" colspan="1">1.67±0.09<break/> 1.54–1.86</td><td rowspan="1" colspan="1">1.61±0.07<break/> 1.44–1.72</td><td rowspan="1" colspan="1">1.72±0.08<break/> 1.57–1.83</td><td rowspan="1" colspan="1">1.63±0.07<break/> 1.55–1.78</td></tr><tr><td rowspan="1" colspan="1">Cheliceral movable finger length</td><td rowspan="1" colspan="1">0.26±0.01<break/> 0.26–0.27</td><td rowspan="1" colspan="1">0.21±0.01<break/> 0.20–0.21</td><td rowspan="1" colspan="1">0.30±0.03<break/> 0.25–0.34</td><td rowspan="1" colspan="1">0.22±0.07<break/> 0.21–0.23</td><td rowspan="1" colspan="1">0.17±0.00<break/> 0.17–0.18</td><td rowspan="1" colspan="1">0.13±0.01<break/> 0.12–0.15</td></tr><tr><td rowspan="1" colspan="1">Palpal trochanter length</td><td rowspan="1" colspan="1">0.52±0.01<break/> 0.50–0.53</td><td rowspan="1" colspan="1">0.53±0.01<break/> 0.52–0.53</td><td rowspan="1" colspan="1">0.63±0.06<break/> 0.53–0.69</td><td rowspan="1" colspan="1">0.42±0.02<break/> 0.39–0.45</td><td rowspan="1" colspan="1">0.30±0.03<break/> 0.27–0.33</td><td rowspan="1" colspan="1">0.20±0.01<break/> 0.18–0.24</td></tr><tr><td rowspan="1" colspan="1">Palpal trochanter width</td><td rowspan="1" colspan="1">0.38±0.00<break/> 0.38–0.38</td><td rowspan="1" colspan="1">0.42±0.02<break/> 0.40–0.43</td><td rowspan="1" colspan="1">0.43±0.05<break/> 0.34–0.51</td><td rowspan="1" colspan="1">0.30±0.02<break/> 0.27–0.33</td><td rowspan="1" colspan="1">0.21±0.01<break/> 0.18–0.23</td><td rowspan="1" colspan="1">0.14±0.01<break/> 0.13–0.15</td></tr><tr><td rowspan="1" colspan="1">Palpal trochanter length/width ratio</td><td rowspan="1" colspan="1">1.33±0.05<break/> 1.27–1.39</td><td rowspan="1" colspan="1">1.27±0.05<break/> 1.23–1.30</td><td rowspan="1" colspan="1">1.46±0.11<break/> 1.30–1.63</td><td rowspan="1" colspan="1">1.40±0.06<break/> 1.29–1.48</td><td rowspan="1" colspan="1">1.44±0.11<break/> 1.23–1.68</td><td rowspan="1" colspan="1">1.42±0.07<break/> 1.33–1.60</td></tr><tr><td rowspan="1" colspan="1">Palpal femur length</td><td rowspan="1" colspan="1">0.95±0.03<break/> 0.93–0.99</td><td rowspan="1" colspan="1">0.97±0.05<break/> 0.93–1.00</td><td rowspan="1" colspan="1">1.11±0.09<break/> 0.91–1.26</td><td rowspan="1" colspan="1">0.72±0.04<break/> 0.66–0.79</td><td rowspan="1" colspan="1">0.50±0.02<break/> 0.47–0.55</td><td rowspan="1" colspan="1">0.31±0.02<break/> 0.28–0.35</td></tr><tr><td rowspan="1" colspan="1">Palpal femur width</td><td rowspan="1" colspan="1">0.38±0.01<break/> 0.37–0.39</td><td rowspan="1" colspan="1">0.50±0.12<break/> 0.41–0.58</td><td rowspan="1" colspan="1">0.44±0.05<break/> 0.38–0.53</td><td rowspan="1" colspan="1">0.32±0.02<break/> 0.29–0.34</td><td rowspan="1" colspan="1">0.22±0.01<break/> 0.19–0.25</td><td rowspan="1" colspan="1">0.14±0.01<break/> 0.12–0.15</td></tr><tr><td rowspan="1" colspan="1">Palpal femur length/width ratio</td><td rowspan="1" colspan="1">2.50±0.05<break/> 2.44–2.54</td><td rowspan="1" colspan="1">2.02±0.59<break/> 1.60–2.44</td><td rowspan="1" colspan="1">2.51±0.19<break/> 2.19–2.80</td><td rowspan="1" colspan="1">2.29±0.12<break/> 2.09–2.48</td><td rowspan="1" colspan="1">2.28±0.11<break/> 2.17–2.47</td><td rowspan="1" colspan="1">2.29±0.14<break/> 2.07–2.62</td></tr><tr><td rowspan="1" colspan="1">Palpal patella length</td><td rowspan="1" colspan="1">0.96±0.03<break/> 0.93–0.99</td><td rowspan="1" colspan="1">1.02±0.01<break/> 1.01–1.02</td><td rowspan="1" colspan="1">1.04±0.10<break/> 0.82–1.18</td><td rowspan="1" colspan="1">0.67±0.04<break/> 0.62–0.72</td><td rowspan="1" colspan="1">0.46±0.02<break/> 0.43–0.48</td><td rowspan="1" colspan="1">0.29±0.01<break/> 0.27–0.30</td></tr><tr><td rowspan="1" colspan="1">Palpal patella width</td><td rowspan="1" colspan="1">0.44±0.01<break/> 0.42–0.45</td><td rowspan="1" colspan="1">0.43±0.01<break/> 0.42–0.44</td><td rowspan="1" colspan="1">0.49±0.06<break/> 0.41–0.60</td><td rowspan="1" colspan="1">0.35±0.02<break/> 0.32–0.40</td><td rowspan="1" colspan="1">0.24±0.01<break/> 0.23–0.27</td><td rowspan="1" colspan="1">0.15±0.00<break/> 0.15–0.16</td></tr><tr><td rowspan="1" colspan="1">Palpal patella length/width ratio</td><td rowspan="1" colspan="1">2.21±0.06<break/> 2.15–2.30</td><td rowspan="1" colspan="1">2.36±0.06<break/> 2.32–2.40</td><td rowspan="1" colspan="1">2.14±0.16<break/> 1.90–2.41</td><td rowspan="1" colspan="1">1.91±0.08<break/> 1.79–2.06</td><td rowspan="1" colspan="1">1.87±0.06<break/> 1.74–1.96</td><td rowspan="1" colspan="1">1.88±0.04<break/> 1.80–2.00</td></tr><tr><td rowspan="1" colspan="1">Palpal hand with pedicel length</td><td rowspan="1" colspan="1">0.89±0.01<break/> 0.88–0.91</td><td rowspan="1" colspan="1">0.94±0.08<break/> 0.88–0.99</td><td rowspan="1" colspan="1">1.06±0.10<break/> 0.81–1.18</td><td rowspan="1" colspan="1">0.77±0.05<break/> 0.68–0.83</td><td rowspan="1" colspan="1">0.54±0.03<break/> 0.51–0.59</td><td rowspan="1" colspan="1">0.36±0.02<break/> 0.33–0.39</td></tr><tr><td rowspan="1" colspan="1">Palpal hand without pedicel length</td><td rowspan="1" colspan="1">0.77±0.03<break/> 0.74–0.81</td><td rowspan="1" colspan="1">0.80±0.06<break/> 0.75–0.84</td><td rowspan="1" colspan="1">0.93±0.09<break/> 0.74–1.05</td><td rowspan="1" colspan="1">0.69±0.04<break/> 0.60–0.76</td><td rowspan="1" colspan="1">0.49±0.03<break/> 0.45–0.55</td><td rowspan="1" colspan="1">0.32±0.02<break/> 0.31–0.37</td></tr><tr><td rowspan="1" colspan="1">Palpal hand width</td><td rowspan="1" colspan="1">0.58±0.02<break/> 0.57–0.61</td><td rowspan="1" colspan="1">0.59±0.00<break/> 0.59–0.59</td><td rowspan="1" colspan="1">0.65±0.06<break/> 0.54–0.74</td><td rowspan="1" colspan="1">0.47±0.03<break/> 0.42–0.52</td><td rowspan="1" colspan="1">0.31±0.02<break/> 0.28–0.34</td><td rowspan="1" colspan="1">0.19±0.01<break/> 0.17–0.20</td></tr><tr><td rowspan="1" colspan="1">Palpal hand with pedicel length/width ratio</td><td rowspan="1" colspan="1">1.53±0.05<break/> 1.44–1.58</td><td rowspan="1" colspan="1">1.58±0.13<break/> 1.49–1.68</td><td rowspan="1" colspan="1">1.64±0.08<break/> 1.50–1.72</td><td rowspan="1" colspan="1">1.53±0.08<break/> 1.36–1.65</td><td rowspan="1" colspan="1">1.74±0.06<break/> 1.64–1.84</td><td rowspan="1" colspan="1">1.89±0.14<break/> 1.70–2.18</td></tr><tr><td rowspan="1" colspan="1">Palpal fixed finger length</td><td rowspan="1" colspan="1">0.84±0.06<break/> 0.80–0.95</td><td rowspan="1" colspan="1">0.74±0.04<break/> 0.71–0.77</td><td rowspan="1" colspan="1">0.93±0.05<break/> 0.83–1.01</td><td rowspan="1" colspan="1">0.62±0.04<break/> 0.54–0.68</td><td rowspan="1" colspan="1">0.43±0.02<break/> 0.41–0.48</td><td rowspan="1" colspan="1">0.30±0.02<break/> 0.27–0.33</td></tr><tr><td rowspan="1" colspan="1">Palpal chela length</td><td rowspan="1" colspan="1">1.66±0.09<break/> 1.58–1.78</td><td rowspan="1" colspan="1">1.61±0.07<break/> 1.56–1.66</td><td rowspan="1" colspan="1">1.93±0.15<break/> 1.55–2.12</td><td rowspan="1" colspan="1">1.34±0.09<break/> 1.20–1.47</td><td rowspan="1" colspan="1">0.93±0.03<break/> 0.88–0.98</td><td rowspan="1" colspan="1">0.63±0.02<break/> 0.60–0.69</td></tr><tr><td rowspan="1" colspan="1">Palpal chela length/palpal hand width</td><td rowspan="1" colspan="1">2.86±0.09<break/> 2.77–2.96</td><td rowspan="1" colspan="1">2.73±0.12<break/> 2.64–2.81</td><td rowspan="1" colspan="1">3.00±0.19<break/> 2.69–3.36</td><td rowspan="1" colspan="1">2.88±0.11<break/> 2.71–3.13</td><td rowspan="1" colspan="1">2.96±0.13<break/> 2.79–3.21</td><td rowspan="1" colspan="1">3.35±0.17<break/> 3.15–3.65</td></tr><tr><td rowspan="1" colspan="1">Leg I trochanter length</td><td rowspan="1" colspan="1">0.23±0.02<break/> 0.21–0.24</td><td rowspan="1" colspan="1">0.22±0.02<break/> 0.20–0.23</td><td rowspan="1" colspan="1">0.27±0.03<break/> 0.23–0.31</td><td rowspan="1" colspan="1">0.20±0.01<break/> 0.17–0.24</td><td rowspan="1" colspan="1">0.13±0.01<break/> 0.12–0.15</td><td rowspan="1" colspan="1">0.09±0.01<break/> 0.08–0.10</td></tr><tr><td rowspan="1" colspan="1">Leg I trochanter width</td><td rowspan="1" colspan="1">0.17±0.01<break/> 0.17–0.18</td><td rowspan="1" colspan="1">0.18±0.00<break/> 0.18–0.18</td><td rowspan="1" colspan="1">0.21±0.02<break/> 0.19–0.24</td><td rowspan="1" colspan="1">0.16±0.01<break/> 0.15–0.19</td><td rowspan="1" colspan="1">0.12±0.01<break/> 0.11–0.14</td><td rowspan="1" colspan="1">0.08±0.01<break/> 0.07–0.09</td></tr><tr><td rowspan="1" colspan="1">Leg I trochanter length/width ratio</td><td rowspan="1" colspan="1">1.31±0.08<break/> 1.23–1.41</td><td rowspan="1" colspan="1">1.19±0.12<break/> 1.11–1.28</td><td rowspan="1" colspan="1">1.27±0.08<break/> 1.14–1.41</td><td rowspan="1" colspan="1">1.24±0.09<break/> 1.13–1.40</td><td rowspan="1" colspan="1">1.13±0.05<break/> 1.07–1.18</td><td rowspan="1" colspan="1">1.07±0.06<break/> 1.00–1.14</td></tr><tr><td rowspan="1" colspan="1">Leg I femur length</td><td rowspan="1" colspan="1">0.27±0.01<break/> 0.27–0.28</td><td rowspan="1" colspan="1">0.26±0.03<break/> 0.24–0.28</td><td rowspan="1" colspan="1">0.31±0.03<break/> 0.25–0.35</td><td rowspan="1" colspan="1">0.20±0.02<break/> 0.17–0.23</td><td rowspan="1" colspan="1">0.13±0.01<break/> 0.12–0.15</td><td rowspan="1" colspan="1">0.10±0.01<break/> 0.09–0.12</td></tr><tr><td rowspan="1" colspan="1">Leg I femur width</td><td rowspan="1" colspan="1">0.17±0.01<break/> 0.17–0.18</td><td rowspan="1" colspan="1">0.19±0.01<break/> 0.18–0.20</td><td rowspan="1" colspan="1">0.23±0.02<break/> 0.20–0.25</td><td rowspan="1" colspan="1">0.16±0.01<break/> 0.14–0.20</td><td rowspan="1" colspan="1">0.11±0.01<break/> 0.10–0.13</td><td rowspan="1" colspan="1">0.08±0.01<break/> 0.07–0.11</td></tr><tr><td rowspan="1" colspan="1">Leg I femur length/width</td><td rowspan="1" colspan="1">1.58±0.07<break/> 1.50–1.65</td><td rowspan="1" colspan="1">1.37±0.05<break/> 1.33–1.40</td><td rowspan="1" colspan="1">1.37±0.08<break/> 1.24–1.50</td><td rowspan="1" colspan="1">1.23±0.08<break/> 1.13–1.43</td><td rowspan="1" colspan="1">1.17±0.11<break/> 1.00–1.40</td><td rowspan="1" colspan="1">1.19±0.08<break/> 1.00–1.29</td></tr><tr><td rowspan="1" colspan="1">Leg I patella length</td><td rowspan="1" colspan="1">0.50±0.06<break/> 0.44–0.58</td><td rowspan="1" colspan="1">0.48±0.01<break/> 0.47–0.48</td><td rowspan="1" colspan="1">0.55±0.04<break/> 0.46–0.61</td><td rowspan="1" colspan="1">0.38±0.02<break/> 0.34–0.41</td><td rowspan="1" colspan="1">0.27±0.02<break/> 0.25–0.30</td><td rowspan="1" colspan="1">0.18±0.01<break/> 0.16–0.19</td></tr><tr><td rowspan="1" colspan="1">Leg I patella width</td><td rowspan="1" colspan="1">0.17±0.02<break/> 0.15–0.19</td><td rowspan="1" colspan="1">0.16±0.00<break/> 0.16–0.16</td><td rowspan="1" colspan="1">0.20±0.02<break/> 0.17–0.22</td><td rowspan="1" colspan="1">0.15±0.01<break/> 0.13–0.17</td><td rowspan="1" colspan="1">0.11±0.01<break/> 0.10–0.12</td><td rowspan="1" colspan="1">0.08±0.01<break/> 0.07–0.09</td></tr><tr><td rowspan="1" colspan="1">Leg I patella length/width ratio</td><td rowspan="1" colspan="1">3.03±0.20<break/> 2.75–3.22</td><td rowspan="1" colspan="1">2.97±0.04<break/> 2.94–3.00</td><td rowspan="1" colspan="1">2.78±0.19<break/> 2.42–3.06</td><td rowspan="1" colspan="1">2.57±0.12<break/> 2.33–2.67</td><td rowspan="1" colspan="1">2.57±0.14<break/> 2.36–2.80</td><td rowspan="1" colspan="1">2.26±0.13<break/> 2.11–2.57</td></tr><tr><td rowspan="1" colspan="1">Leg I tibia length</td><td rowspan="1" colspan="1">0.52±0.06<break/> 0.46–0.60</td><td rowspan="1" colspan="1">0.47±0.04<break/> 0.44–0.49</td><td rowspan="1" colspan="1">0.55±0.05<break/> 0.46–0.62</td><td rowspan="1" colspan="1">0.36±0.02<break/> 0.33–0.41</td><td rowspan="1" colspan="1">0.24±0.01<break/> 0.23–0.26</td><td rowspan="1" colspan="1">0.16±0.01<break/> 0.15–0.17</td></tr><tr><td rowspan="1" colspan="1">Leg I tibia width</td><td rowspan="1" colspan="1">0.13±0.01<break/> 0.12–0.15</td><td rowspan="1" colspan="1">0.12±0.01<break/> 0.11–0.12</td><td rowspan="1" colspan="1">0.15±0.01<break/> 0.13–0.16</td><td rowspan="1" colspan="1">0.11±0.02<break/> 0.10–0.13</td><td rowspan="1" colspan="1">0.08±0.00<break/> 0.08–0.09</td><td rowspan="1" colspan="1">0.06±0.00<break/> 0.06–0.07</td></tr><tr><td rowspan="1" colspan="1">Leg I tibia length/width</td><td rowspan="1" colspan="1">3.97±0.21<break/> 3.73–4.29</td><td rowspan="1" colspan="1">4.04±0.06<break/> 4.00–4.08</td><td rowspan="1" colspan="1">3.81±0.29<break/> 3.44–4.21</td><td rowspan="1" colspan="1">3.23±0.15<break/> 3.00–3.50</td><td rowspan="1" colspan="1">2.88±0.10<break/> 2.67–3.00</td><td rowspan="1" colspan="1">2.55±0.15<break/> 2.29–2.83</td></tr><tr><td rowspan="1" colspan="1">Leg I tarsus length</td><td rowspan="1" colspan="1">0.42±0.05<break/> 0.38–0.47</td><td rowspan="1" colspan="1">0.33±0.03<break/> 0.31–0.35</td><td rowspan="1" colspan="1">0.49±0.04<break/> 0.42–0.56</td><td rowspan="1" colspan="1">0.35±0.02<break/> 0.31–0.38</td><td rowspan="1" colspan="1">0.25±0.01<break/> 0.23–0.26</td><td rowspan="1" colspan="1">0.17±0.01<break/> 0.15–0.19</td></tr><tr><td rowspan="1" colspan="1">Leg I tarsus width</td><td rowspan="1" colspan="1">0.11±0.01<break/> 0.10–0.12</td><td rowspan="1" colspan="1">0.09±0.01<break/> 0.08–0.09</td><td rowspan="1" colspan="1">0.11±0.01<break/> 0.09–0.12</td><td rowspan="1" colspan="1">0.09±0.01<break/> 0.08–0.09</td><td rowspan="1" colspan="1">0.07±0.01<break/> 0.06–0.07</td><td rowspan="1" colspan="1">0.05±0.00<break/> 0.05–0.06</td></tr><tr><td rowspan="1" colspan="1">Leg I tarsus length/width ratio</td><td rowspan="1" colspan="1">3.88±0.52<break/> 3.25–4.70</td><td rowspan="1" colspan="1">3.91±0.66<break/> 3.44–4.38</td><td rowspan="1" colspan="1">4.48±0.40<break/> 3.83–5.11</td><td rowspan="1" colspan="1">4.02±0.19<break/> 3.67–4.38</td><td rowspan="1" colspan="1">3.77±0.20<break/> 3.57–4.17</td><td rowspan="1" colspan="1">3.33±0.21<break/> 3.00–3.60</td></tr><tr><td rowspan="1" colspan="1">Leg IV trochanter length</td><td rowspan="1" colspan="1">0.39±0.02<break/> 0.37–0.42</td><td rowspan="1" colspan="1">0.33±0.04<break/> 0.30–0.35</td><td rowspan="1" colspan="1">0.43±0.06<break/> 0.34–0.53</td><td rowspan="1" colspan="1">0.33±0.01<break/> 0.30–0.35</td><td rowspan="1" colspan="1">0.21±0.02<break/> 0.20–0.24</td><td rowspan="1" colspan="1">0.13±0.01<break/> 0.10–0.15</td></tr><tr><td rowspan="1" colspan="1">Leg IV trochanter width</td><td rowspan="1" colspan="1">0.20±0.01<break/> 0.19–0.21</td><td rowspan="1" colspan="1">0.18±0.01<break/> 0.17–0.19</td><td rowspan="1" colspan="1">0.26±0.03<break/> 0.21–0.29</td><td rowspan="1" colspan="1">0.21±0.01<break/> 0.19–0.22</td><td rowspan="1" colspan="1">0.14±0.01<break/> 0.12–0.16</td><td rowspan="1" colspan="1">0.09±0.01<break/> 0.08–0.11</td></tr><tr><td rowspan="1" colspan="1">Leg IV trochanter length/width ratio</td><td rowspan="1" colspan="1">1.91±0.12<break/> 1.81–2.10</td><td rowspan="1" colspan="1">1.80±0.05<break/> 1.76–1.84</td><td rowspan="1" colspan="1">1.69±0.13<break/> 1.48–1.91</td><td rowspan="1" colspan="1">1.61±0.06<break/> 1.55–1.75</td><td rowspan="1" colspan="1">1.59±0.10<break/> 1.40–1.71</td><td rowspan="1" colspan="1">1.48±0.15<break/> 1.11–1.67</td></tr><tr><td rowspan="1" colspan="1">Leg IV femoropatella length</td><td rowspan="1" colspan="1">0.81±0.05<break/> 0.74–0.85</td><td rowspan="1" colspan="1">0.91±0.09<break/> 0.84–0.97</td><td rowspan="1" colspan="1">1.04±0.09<break/> 0.88–1.18</td><td rowspan="1" colspan="1">0.71±0.04<break/> 0.63–0.76</td><td rowspan="1" colspan="1">0.51±0.02<break/> 0.48–0.54</td><td rowspan="1" colspan="1">0.33±0.02<break/> 0.30–0.35</td></tr><tr><td rowspan="1" colspan="1">Leg IV femoropatella width</td><td rowspan="1" colspan="1">0.19±0.02<break/> 0.17–0.21</td><td rowspan="1" colspan="1">0.19±0.01<break/> 0.18–0.19</td><td rowspan="1" colspan="1">0.23±0.03<break/> 0.19–0.27</td><td rowspan="1" colspan="1">0.20±0.01<break/> 0.18–0.23</td><td rowspan="1" colspan="1">0.15±0.01<break/> 0.13–0.16</td><td rowspan="1" colspan="1">0.10±0.01<break/> 0.09–0.11</td></tr><tr><td rowspan="1" colspan="1">Leg IV femoropatella length/width ratio</td><td rowspan="1" colspan="1">4.26±0.34<break/> 3.76–4.72</td><td rowspan="1" colspan="1">4.89±0.31<break/> 4.67–5.11</td><td rowspan="1" colspan="1">4.51±0.33<break/> 4.00–4.95</td><td rowspan="1" colspan="1">3.67±0.18<break/> 3.30–3.89</td><td rowspan="1" colspan="1">3.51±0.14<break/> 3.27–3.77</td><td rowspan="1" colspan="1">3.39±0.13<break/> 3.10–3.56</td></tr><tr><td rowspan="1" colspan="1">Leg IV tibia length</td><td rowspan="1" colspan="1">0.76±0.03<break/> 0.74–0.80</td><td rowspan="1" colspan="1">0.72±0.03<break/> 0.70–0.74</td><td rowspan="1" colspan="1">0.84±0.08<break/> 0.71–0.96</td><td rowspan="1" colspan="1">0.56±0.03<break/> 0.50–0.60</td><td rowspan="1" colspan="1">0.37±0.02<break/> 0.35–0.40</td><td rowspan="1" colspan="1">0.23±0.01<break/> 0.21–0.25</td></tr><tr><td rowspan="1" colspan="1">Leg IV tibia width</td><td rowspan="1" colspan="1">0.13±0.00<break/> 0.12–0.13</td><td rowspan="1" colspan="1">0.14±0.00<break/> 0.14–0.14</td><td rowspan="1" colspan="1">0.15±0.02<break/> 0.12–0.17</td><td rowspan="1" colspan="1">0.13±0.01<break/> 0.12–0.15</td><td rowspan="1" colspan="1">0.11±0.01<break/> 0.10–0.11</td><td rowspan="1" colspan="1">0.08±0.01<break/> 0.07–0.08</td></tr><tr><td rowspan="1" colspan="1">Leg IV tibia length/width</td><td rowspan="1" colspan="1">5.97±0.28<break/> 5.69–6.33</td><td rowspan="1" colspan="1">5.14±0.20<break/> 5.00–5.29</td><td rowspan="1" colspan="1">5.57±0.45<break/> 4.44–6.33</td><td rowspan="1" colspan="1">4.29±0.32<break/> 3.79–4.75</td><td rowspan="1" colspan="1">3.53±0.09<break/> 3.36–3.70</td><td rowspan="1" colspan="1">3.06±0.12<break/> 2.88–3.29</td></tr><tr><td rowspan="1" colspan="1">Leg IV tarsus length</td><td rowspan="1" colspan="1">0.48±0.02<break/> 0.46–0.50</td><td rowspan="1" colspan="1">0.40±0.03<break/> 0.38–0.42</td><td rowspan="1" colspan="1">0.57±0.04<break/> 0.49–0.64</td><td rowspan="1" colspan="1">0.41±0.02<break/> 0.38–0.44</td><td rowspan="1" colspan="1">0.29±0.01<break/> 0.27–0.31</td><td rowspan="1" colspan="1">0.20±0.01<break/> 0.18–0.21</td></tr><tr><td rowspan="1" colspan="1">Leg IV tarsus width</td><td rowspan="1" colspan="1">0.11±0.00<break/> 0.11–0.11</td><td rowspan="1" colspan="1">0.10±0.01<break/> 0.09–0.10</td><td rowspan="1" colspan="1">0.12±0.01<break/> 0.09–0.14</td><td rowspan="1" colspan="1">0.10±0.01<break/> 0.09–0.11</td><td rowspan="1" colspan="1">0.08±0.01<break/> 0.07–0.09</td><td rowspan="1" colspan="1">0.06±0.00<break/> 0.05–0.06</td></tr><tr><td rowspan="1" colspan="1">Leg IV tarsus length/width ratio</td><td rowspan="1" colspan="1">4.40±0.15<break/> 4.18–4.55</td><td rowspan="1" colspan="1">4.23±0.61<break/> 3.80–4.67</td><td rowspan="1" colspan="1">4.80±0.43<break/> 4.17–5.70</td><td rowspan="1" colspan="1">4.02±0.21<break/> 3.64–4.44</td><td rowspan="1" colspan="1">3.60±0.25<break/> 3.11–4.00</td><td rowspan="1" colspan="1">3.46±0.18<break/> 3.00–3.80</td></tr></tbody></table></table-wrap><fig id="F4" position="float" orientation="portrait"><label>Figure 4.</label><caption><p>Palpal chela of <italic><tp:taxon-name><tp:taxon-name-part taxon-name-part-type="genus">Lasiochernes</tp:taxon-name-part></tp:taxon-name></italic> species, showing the trichobothrial pattern. <bold>A</bold> <italic><tp:taxon-name><tp:taxon-name-part taxon-name-part-type="genus">Lasiochernes</tp:taxon-name-part> <tp:taxon-name-part taxon-name-part-type="species">cretonatus</tp:taxon-name-part></tp:taxon-name></italic> male <bold>B</bold> <italic><tp:taxon-name><tp:taxon-name-part taxon-name-part-type="genus">Lasiochernes</tp:taxon-name-part> <tp:taxon-name-part taxon-name-part-type="species">jonicus</tp:taxon-name-part></tp:taxon-name></italic> female <bold>C</bold> <italic><tp:taxon-name><tp:taxon-name-part taxon-name-part-type="genus">Lasiochernes</tp:taxon-name-part> <tp:taxon-name-part taxon-name-part-type="species">pilosus</tp:taxon-name-part></tp:taxon-name></italic> male. Abbreviations in terminology of trichobothria: movable finger: <italic>t</italic>–terminal, <italic>st</italic>–subterminal, <italic>sb</italic>–subbasal, <italic>b</italic>–basal; fixed finger: <italic>et</italic>–exterior terminal, <italic>est</italic>–exterior subterminal, <italic>esb</italic>–exterior subbasal, <italic>eb</italic>–exterior basal, <italic>it</italic>–interior terminal, <italic>ist</italic>–interior subterminal, <italic>isb</italic>–interior subbasal, <italic>ib</italic>–interior basal. Scale lines: 0.5 mm.</p></caption><graphic xmlns:xlink="http://www.w3.org/1999/xlink" xlink:href="zookeys-629-051-g004.jpg" position="float" orientation="portrait" xlink:type="simple" id="oo_109811.jpg"/></fig><fig id="F6" position="float" orientation="portrait"><label>Figure 6.</label><caption><p>Variation in the setation of the genital area of <italic><tp:taxon-name><tp:taxon-name-part taxon-name-part-type="genus">Lasiochernes</tp:taxon-name-part></tp:taxon-name></italic> adults. <bold>A</bold> Female of <italic><tp:taxon-name><tp:taxon-name-part taxon-name-part-type="genus">Lasiochernes</tp:taxon-name-part> <tp:taxon-name-part taxon-name-part-type="species">cretonatus</tp:taxon-name-part></tp:taxon-name></italic> <bold>B</bold> Male of <italic><tp:taxon-name><tp:taxon-name-part taxon-name-part-type="genus">Lasiochernes</tp:taxon-name-part> <tp:taxon-name-part taxon-name-part-type="species">cretonatus</tp:taxon-name-part></tp:taxon-name></italic> <bold>C</bold> Female of <italic><tp:taxon-name><tp:taxon-name-part taxon-name-part-type="genus">Lasiochernes</tp:taxon-name-part> <tp:taxon-name-part taxon-name-part-type="species">jonicus</tp:taxon-name-part></tp:taxon-name></italic> <bold>D</bold> Male of <italic><tp:taxon-name><tp:taxon-name-part taxon-name-part-type="genus">Lasiochernes</tp:taxon-name-part> <tp:taxon-name-part taxon-name-part-type="species">jonicus</tp:taxon-name-part></tp:taxon-name></italic> <bold>E</bold> Female of <italic><tp:taxon-name><tp:taxon-name-part taxon-name-part-type="genus">Lasiochernes</tp:taxon-name-part> <tp:taxon-name-part taxon-name-part-type="species">pilosus</tp:taxon-name-part></tp:taxon-name></italic> <bold>F</bold> Male of <italic><tp:taxon-name><tp:taxon-name-part taxon-name-part-type="genus">Lasiochernes</tp:taxon-name-part> <tp:taxon-name-part taxon-name-part-type="species">pilosus</tp:taxon-name-part></tp:taxon-name></italic>. Scale lines: 0.1 mm.</p></caption><graphic xmlns:xlink="http://www.w3.org/1999/xlink" xlink:href="zookeys-629-051-g006.jpg" position="float" orientation="portrait" xlink:type="simple" id="oo_109813.jpg"/></fig></tp:treatment-sec></tp:taxon-treatment>
