# Supplementary material for: A multivariate study of differentiating characters between three European species of the genus Lasiochernes Beier, 1932 (Pseudoscorpiones, Chernetidae)
Source: Zookeys. 2016 Nov 7;(629):51–81. doi: 10.3897/zookeys.629.8445 (PMC5126538; doi:10.3897/zookeys.629.8445)
Supplement: XML Treatment for Lasiochernes pilosus [file zookeys.629.8445-treatment3.xml]

<!DOCTYPE tp:taxon-treatment
  PUBLIC "-//TaxonX//DTD Taxonomic Treatment Publishing DTD v0 20100105//EN" "tax-treatment-NSO.dtd">
<tp:taxon-treatment xmlns:tp="http://www.plazi.org/taxpub"><tp:treatment-meta><kwd-group><label>Taxon classification</label><kwd><named-content content-type="kingdom">Animalia</named-content></kwd><kwd><named-content content-type="order">Pseudoscorpiones</named-content></kwd><kwd><named-content content-type="family">Chernetidae</named-content></kwd></kwd-group><mixed-citation publication-type="journal"><person-group><name><surname>Christophoryová</surname><given-names>Jana</given-names></name><name><surname>Krajčovičová</surname><given-names>Katarína</given-names></name><name><surname>Henderickx</surname><given-names>Hans</given-names></name><name><surname>Španiel</surname><given-names>Stanislav</given-names></name></person-group><article-title>A multivariate study of differentiating characters between three European species of the genus <italic><tp:taxon-name><tp:taxon-name-part taxon-name-part-type="genus">Lasiochernes</tp:taxon-name-part></tp:taxon-name></italic> Beier, 1932 (<tp:taxon-name><tp:taxon-name-part taxon-name-part-type="order">Pseudoscorpiones</tp:taxon-name-part></tp:taxon-name>, <tp:taxon-name><tp:taxon-name-part taxon-name-part-type="family">Chernetidae</tp:taxon-name-part></tp:taxon-name>)</article-title><source>Zookeys</source><day>7</day><month>11</month><year>2016</year><volume>2016</volume><issue>629</issue><fpage>51</fpage><lpage>81</lpage><pub-id pub-id-type="doi">10.3897/zookeys.629.8445</pub-id></mixed-citation></tp:treatment-meta><tp:nomenclature><tp:taxon-name>
            <tp:taxon-name-part taxon-name-part-type="genus">Lasiochernes</tp:taxon-name-part>
            <tp:taxon-name-part taxon-name-part-type="species">pilosus</tp:taxon-name-part>
          </tp:taxon-name><tp:taxon-authority>(Ellingsen, 1910)</tp:taxon-authority><xref ref-type="fig" rid="F2">Fig. 2D</xref><xref ref-type="table" rid="T1">; Table 1</xref></tp:nomenclature><tp:treatment-sec sec-type="description" id="SECID0ET2BG"><title>Description.</title><p>
            <bold>Female (7 specimens analyzed)</bold> (Table <xref ref-type="table" rid="T1">1</xref>). Chaetotaxy of carapace: 81–96 setae, 49–63 of them situated on anterior disk, 17–25 on medial disk, posterior margin with 10–13 setae. Cheliceral galea with 6–8 short terminal rami, serrula exterior with 23–25 blades. Palps: fixed chelal finger with 44–49 and movable chelal finger with 44–49 marginal teeth; fixed chelal finger with 11–16 antiaxial and movable chelal finger with 11–15 antiaxial accessory teeth; fixed and movable chelal finger with 6–7 paraxial accessory teeth. Palpal parts without long and dense setation. Legs: tarsus IV with long tactile seta situated approximately in the middle of segment, that means 0.25–0.32 mm from the tarsal base. Chaetotaxy of tergites I–XI: 12–17 (left hemitergite 6–9 + right hemitergite 6–8): 15 (7–8 +7–8): 14–19 (8–9 + 6–10): 17–24 (7–11+ 9–13): 18–23 (9–11 + 9–12): 18–22 (8–12 + 8–11): 18–23 (8–12 + 9–11): 18–22 (9–11 + 9–11): 17–20 (8–11 + 7–10): 13–19 (6–10 + 6–9), tergite XI with 8 setae (4 + 4) and with a pair of long tactile setae. Chaetotaxy of sternites IV–XI: 8–18 (left hemisternite 4–10: right hemisternite 4–9): 17–25 (9–13 + 8–13): 19–28 (9–13 + 10–15): 19–28 (9–15 + 9–13): 17–27 (9–13 + 8–14): 18–26 (8–13 + 9–13): 17–22 (8–11 + 8–11), sternite XI with 8–14 (4–6 + 4–5) and with a pair of long tactile setae. Female spermatheca unpaired, T-shaped; anterior genital operculum with 29–44 setae and 1–2 lyrifissures, posterior operculum with 10–14 setae and 1–4 lyrifissures (Fig. <xref ref-type="fig" rid="F6">6E</xref>).</p><!--PageBreak--><p>
            <bold>Male (5 specimens analyzed)</bold> (Fig. <xref ref-type="fig" rid="F2">2D</xref>, Table <xref ref-type="table" rid="T1">1</xref>). Chaetotaxy of carapace: 77–89 setae, 47–57 of them on anterior disk, 18–23 on medial disk, posterior margin with 10–14 setae. Cheliceral galea with 6–7 short terminal rami, serrula exterior with 23–24 blades. Palps (Fig. <xref ref-type="fig" rid="F4">4C</xref>): fixed chelal finger with 40–50 and movable chelal finger with 41–51 marginal teeth; fixed chelal finger with 12–16 antiaxial and movable chelal finger with 13–15 antiaxial accessory teeth; fixed chelal finger with 6–7 paraxial and movable chelal finger with six paraxial accessory teeth. Palpal femur and patella with long and dense setation on their medial sides (Fig. <xref ref-type="fig" rid="F2">2D</xref>). Legs: tarsus IV with long tactile seta situated approximately in the middle of segment, that means 0.25–0.31 mm from the tarsal base. Chaetotaxy of tergites I–XI: 13–17 (left hemitergite 7–9 + right hemitergite 6–8): 14–16 (7–8 + 7–8): 15–22 (7–11 + 8–11): 18–24 (10–12 + 7–13): 19–24 (10–12 + 9–12): 18–22 (9–12 + 9–12): 16–22 (7–10 + 9–12): 17–22 (9–11 + 8–11): 15–19 (8–9 + 7–10): 10–15 (5–7 + 5–8), tergite XI with 8 setae (4 + 4) and with a pair of long tactile setae. Chaetotaxy of sternites IV–XI: 16–24 (left hemisternite 8–11 + right hemisternite 7–13): 17–26 (9–16 + 8–12): 17–31 (6–15 + 11–16): 14–30 (2–15 + 12–15): 22–29 (10–17 + 9–13): 19–27 (9–14 + 9–13): 16–22 (8–12 + 8–11), sternite XI with 8–12 (4–6 + 4–6) and with a pair of long tactile setae. Anterior genital operculum with 44–62 setae and 1–2 lyrifissures, posterior operculum with 19–26 setae and 2–6 lyrifissures (Fig. <xref ref-type="fig" rid="F6">6F</xref>).</p><p>
            <bold>Nymphs</bold> (Fig. <xref ref-type="fig" rid="F5">5</xref>; Table <xref ref-type="table" rid="T1">1</xref>): The morphology of tritonymphs, deutonymphs and protonymphs is similar in most respects to that of adults (e.g. morphology of setae on body, granulation of carapace, cheliceral rallum of three blades, presence of venom apparatus in movable chelal finger (Fig. <xref ref-type="fig" rid="F5">5</xref>), presence of a pair of relatively long tactile setae on tergite XI and long tactile seta situated approximately in the middle of leg IV tarsus). Body measurements are given in Table <xref ref-type="table" rid="T1">1</xref>.</p><fig id="F5" position="float" orientation="portrait"><label>Figure 5.</label><caption><p>Palpal chela of <italic><tp:taxon-name><tp:taxon-name-part taxon-name-part-type="genus">Lasiochernes</tp:taxon-name-part> <tp:taxon-name-part taxon-name-part-type="species">pilosus</tp:taxon-name-part></tp:taxon-name></italic> nymphs, showing the trichobothrial pattern. <bold>A</bold> Tritonymph <bold>B</bold> Deutonymph <bold>C</bold> Protonymph. Abbreviations as for Figure <xref ref-type="fig" rid="F4">4</xref>. Scale lines: 0.5 mm.</p></caption><graphic xmlns:xlink="http://www.w3.org/1999/xlink" xlink:href="zookeys-629-051-g005.jpg" position="float" orientation="portrait" xlink:type="simple" id="oo_109812.jpg"/></fig><p>
            <bold>Tritonymphs (15 specimens analyzed)</bold> (Table <xref ref-type="table" rid="T1">1</xref>). Chaetotaxy of carapace: 71–87 setae, 43–52 of them situated on anterior disk, 17–25 on medial disk, posterior margin with 9–11 setae. Chelicera: five setae on hand, one on movable finger; galea with six short terminal rami, serrula exterior with 18–20 blades. Palps (Fig. <xref ref-type="fig" rid="F5">5A</xref>): seven trichobothria on fixed chelal finger and three on movable chelal finger; fixed chelal finger with 34–42 and movable chelal finger with 36–41 marginal teeth; fixed chelal finger with 8–11 antiaxial and movable chelal finger with 8–12 antiaxial accessory teeth; fixed chelal finger with 4–6 paraxial and movable chelal finger with 4–5 paraxial accessory teeth. Chaetotaxy of tergites I–X: 10–13 (left tergite half 5–6 + right tergite half 5–7): 10–12 (5–7 + 5–6): 10–14 (5–7 + 5–8): 11–17 (5–8 + 6–9): 12–17 (6–9 + 6–8): 11–17 (5–8 + 6–9): 13–18 (6–9 + 6–10): 12–17 (5–9 + 6–8): 11–15 (5–8 + 5–7): 9–12 (4–6 + 4–6), tergite XI with 6 setae (3 + 3) and a pair of long tactile setae. Chaetotaxy of sternites II–X: 4–12 (left hemisternite 2–6 + right hemisternite 2–6): 5–11 (2–6 + 3–6): 8–13 (4–7 + 3–7): 12–18 (5–9 + 5–10): 14–19 (7–10 + 7–10): 14–17 (7–10 + 5–9): 13–18 (6–10 + 7–10): 14–18 (7–9 + 7–9), 12–17 (6–8 + 6–9), sternite XI with 8–10 (4–5 + 4–5) and a pair of long tactile setae; sternites II with two lyrifissures.</p><p>
            <bold>Deutonymphs (15 specimens analyzed)</bold> (Table <xref ref-type="table" rid="T1">1</xref>). Chaetotaxy of carapace: 44–58 setae, 28–34 of them ivesituated on anterior disk, 9–20 on medial disk, posterior <!--PageBreak-->margin with 6–8 setae. Chelicera: five setae on hand, one on movable finger; galea with 3–4 short terminal rami, serrula exterior with 17–19 blades. Palps (Fig. <xref ref-type="fig" rid="F5">5B</xref>): six trichobothria on fixed chelal finger and two on movable chelal finger; fixed chelal finger with 27–32 and movable chelal finger with 29–33 marginal teeth; fixed chelal finger with 5–7 antiaxial and movable chelal finger with 5–7 antiaxial accessory teeth; fixed chelal finger with 4–5 paraxial and movable chelal finger with three paraxial accessory teeth. Chaetotaxy of tergites I–X: 8–10 (left tergite half 4–5 + right tergite half 4–5): 7–10 (3–5 + 3–5): 6–10 (3–5 + 1–5): 9–10 (4–5 + 4–5): 9–10 (4–5 + 5): 7–10 (3–5 + 3–5): 9–10 (4–5 + 4–5): 9–10 (4–5 + 4–5): 8–10 (4–5 + 4–5): 4–9 (3–5 + 1–5), tergite XI with 4 setae (2 + 2) and a pair of long tactile setae. Chaetotaxy of sternites II–X: 0–1 (left hemisternite 0–0 + right hemisternite 0–1): 4–6 (2–3 + 2–3): 5–8 (2–4 + 2–4): 6–11 (3–6 + 3–5): 7–12 (4–6 + 3–6): 9–11 (4–6 + 4–6): 8–10 (5 + 3–5): 9–11 (4–6 + 4–6), 8–10 (4–5 + 3–5), sternite XI with 6–7 (3–4 + 3–4) and a pair of long tactile setae; sternites II with two lyrifissures.</p><p>
            <bold>Protonymphs (15 specimens analyzed)</bold> (Table <xref ref-type="table" rid="T1">1</xref>). Chaetotaxy of carapace: 29–38 setae, 17–22 of them on anterior disk, 4–11 on medial disk, posterior margin with 6–8 setae. Chelicera: four setae on hand, none on movable finger; galea with 3–4 short terminal rami, serrula exterior with 11–14 blades. Palps (Fig. <xref ref-type="fig" rid="F5">5C</xref>): three trichobothria on fixed chelal finger and 1 trichobothrium on movable chelal finger; fixed chelal finger with 24–29 and movable chelal finger with 26–31 marginal teeth; both chelal finger without any accessory teeth. Chaetotaxy of tergites I–X: each with 6 setae (left tergite half 3 + right tergite half 3), tergite XI with 2 setae (1 + 1) and a pair of long tactile setae. Chaetotaxy of sternites II–X: 0–9 (left hemisternite 0–1 + right hemist<!--PageBreak-->ernite 0–9): 2 (1 + 1): 3–5 (1–3 + 1–3): 6–8 (3–5 + 3): 6–7 (3 + 3–4): 6–7 (3–4 + 3): 4–7 (3+ 1–4): 5–6 (2–3 + 3), 4–6 (2–3 + 2–3), sternite XI with 2 (1 + 1) and a pair of long tactile setae; sternites II with two lyrifissures.</p></tp:treatment-sec><tp:treatment-sec><!--Section generated to contain objects referenced in tp:taxon-treatment.--><fig id="F2" position="float" orientation="portrait"><label>Figure 2.</label><caption><p>Males of <italic><tp:taxon-name><tp:taxon-name-part taxon-name-part-type="genus">Lasiochernes</tp:taxon-name-part></tp:taxon-name></italic> species. <bold>A</bold> <italic><tp:taxon-name><tp:taxon-name-part taxon-name-part-type="genus">Lasiochernes</tp:taxon-name-part> <tp:taxon-name-part taxon-name-part-type="species">jonicus</tp:taxon-name-part></tp:taxon-name></italic> (scanning electron micrograph) <bold>B</bold> <italic><tp:taxon-name><tp:taxon-name-part taxon-name-part-type="genus">Lasiochernes</tp:taxon-name-part> <tp:taxon-name-part taxon-name-part-type="species">cretonatus</tp:taxon-name-part></tp:taxon-name></italic> <bold>C</bold> <italic><tp:taxon-name><tp:taxon-name-part taxon-name-part-type="genus">Lasiochernes</tp:taxon-name-part> <tp:taxon-name-part taxon-name-part-type="species">jonicus</tp:taxon-name-part></tp:taxon-name></italic> <bold>D</bold> <italic><tp:taxon-name><tp:taxon-name-part taxon-name-part-type="genus">Lasiochernes</tp:taxon-name-part> <tp:taxon-name-part taxon-name-part-type="species">pilosus</tp:taxon-name-part></tp:taxon-name></italic>. Arrows point to long, dense setation on palps. Scale lines: 1 mm.</p></caption><graphic xmlns:xlink="http://www.w3.org/1999/xlink" xlink:href="zookeys-629-051-g002.jpg" position="float" orientation="portrait" xlink:type="simple" id="oo_109808.jpg"/></fig><table-wrap id="T1" position="float" orientation="portrait"><label>Table 1.</label><caption><p>Descriptive statistics of the measured morphological characters of the studied <italic><tp:taxon-name><tp:taxon-name-part taxon-name-part-type="genus">Lasiochernes</tp:taxon-name-part></tp:taxon-name></italic> species. Abbreviations: n: number of measured specimens. Mean values of the measured characters ± standard deviation (Mean ± SD) are given in upper rows; minimum and maximum (Min–Max) are in lower rows. Values of all the measured characters are in mm.</p></caption><table id="TID0ENBBG" rules="all"><tbody><tr><th rowspan="3" colspan="1">Characters/Species<break/> Mean ± SD<break/> Min–Max</th><th rowspan="1" colspan="1">
              <italic><tp:taxon-name><tp:taxon-name-part taxon-name-part-type="genus">Lasiochernes</tp:taxon-name-part> <tp:taxon-name-part taxon-name-part-type="species">cretonatus</tp:taxon-name-part></tp:taxon-name></italic>
            </th><th rowspan="1" colspan="1">
              <italic><tp:taxon-name><tp:taxon-name-part taxon-name-part-type="genus">Lasiochernes</tp:taxon-name-part> <tp:taxon-name-part taxon-name-part-type="species">jonicus</tp:taxon-name-part></tp:taxon-name></italic>
            </th><th rowspan="1" colspan="4">
              <italic><tp:taxon-name><tp:taxon-name-part taxon-name-part-type="genus">Lasiochernes</tp:taxon-name-part> <tp:taxon-name-part taxon-name-part-type="species">pilosus</tp:taxon-name-part></tp:taxon-name></italic>
            </th></tr><tr><th rowspan="1" colspan="1">Adults</th><th rowspan="1" colspan="1">Adults</th><th rowspan="1" colspan="1">Adults</th><th rowspan="1" colspan="1">Tritonymphs</th><th rowspan="1" colspan="1">Deutonymphs</th><th rowspan="1" colspan="1">Protonymphs</th></tr><tr><th rowspan="1" colspan="1">n = 5</th><th rowspan="1" colspan="1">n = 2</th><th rowspan="1" colspan="1">n = 12</th><th rowspan="1" colspan="1">n = 15</th><th rowspan="1" colspan="1">n = 15</th><th rowspan="1" colspan="1">n = 15</th></tr><tr><td rowspan="1" colspan="1">Body length</td><td rowspan="1" colspan="1">4.23±0.20<break/> 4.03–4.51</td><td rowspan="1" colspan="1">2.98±1.00<break/> 2.27–3.69</td><td rowspan="1" colspan="1">3.92±0.65<break/> 3.12–4.98</td><td rowspan="1" colspan="1">2.73±0.36<break/> 2.18–3.38</td><td rowspan="1" colspan="1">2.50±0.20<break/> 2.11–2.78</td><td rowspan="1" colspan="1">1.59±0.13<break/> 1.41–1.80</td></tr><tr><td rowspan="1" colspan="1">Carapace length</td><td rowspan="1" colspan="1">1.01±0.02<break/> 0.99–1.03</td><td rowspan="1" colspan="1">1.03±0.03<break/> 1.01–1.05</td><td rowspan="1" colspan="1">1.22±0.08<break/> 1.12–1.36</td><td rowspan="1" colspan="1">0.97±0.05<break/> 0.91–1.09</td><td rowspan="1" colspan="1">0.77±0.05<break/> 0.69–0.89</td><td rowspan="1" colspan="1">0.58±0.04<break/> 0.54–0.67</td></tr><tr><td rowspan="1" colspan="1">Carapace posterior width</td><td rowspan="1" colspan="1">1.00±0.00<break/> 0.99–1.00</td><td rowspan="1" colspan="1">1.09±0.01<break/> 1.08–1.09</td><td rowspan="1" colspan="1">1.28±0.13<break/> 1.12–1.55</td><td rowspan="1" colspan="1">1.04±0.06<break/> 0.92–1.13</td><td rowspan="1" colspan="1">0.85±0.06<break/> 0.73–0.95</td><td rowspan="1" colspan="1">0.66±0.04<break/> 0.60–0.75</td></tr><tr><td rowspan="1" colspan="1">Carapace length/posterior width ratio</td><td rowspan="1" colspan="1">1.02±0.02<break/> 0.99–1.03</td><td rowspan="1" colspan="1">0.95±0.03<break/> 0.93–0.97</td><td rowspan="1" colspan="1">0.96±0.05<break/> 0.88–1.05</td><td rowspan="1" colspan="1">0.94±0.03<break/> 0.88–0.99</td><td rowspan="1" colspan="1">0.91±0.05<break/> 0.84–0.99</td><td rowspan="1" colspan="1">0.88±0.03<break/> 0.83–0.95</td></tr><tr><td rowspan="1" colspan="1">Chelicera length</td><td rowspan="1" colspan="1">0.35±0.01<break/> 0.35–0.36</td><td rowspan="1" colspan="1">0.36±0.00<break/> 0.36–0.36</td><td rowspan="1" colspan="1">0.37±0.04<break/> 0.33–0.45</td><td rowspan="1" colspan="1">0.28±0.02<break/> 0.26–0.31</td><td rowspan="1" colspan="1">0.22±0.01<break/> 0.21–0.23</td><td rowspan="1" colspan="1">0.16±0.01<break/> 0.15–017</td></tr><tr><td rowspan="1" colspan="1">Chelicera width</td><td rowspan="1" colspan="1">0.18±0.01<break/> 0.17–0.18</td><td rowspan="1" colspan="1">0.17±0.01<break/> 0.16–0.18</td><td rowspan="1" colspan="1">0.23±0.02<break/> 0.20–0.27</td><td rowspan="1" colspan="1">0.18±0.01<break/> 0.16–0.19</td><td rowspan="1" colspan="1">0.13±0.01<break/> 0.12–0.14</td><td rowspan="1" colspan="1">0.10±0.01<break/> 0.09–0.11</td></tr><tr><td rowspan="1" colspan="1">Chelicera length/width ratio</td><td rowspan="1" colspan="1">2.01±0.07<break/> 1.94–2.12</td><td rowspan="1" colspan="1">2.13±0.18<break/> 2.00–2.25</td><td rowspan="1" colspan="1">1.67±0.09<break/> 1.54–1.86</td><td rowspan="1" colspan="1">1.61±0.07<break/> 1.44–1.72</td><td rowspan="1" colspan="1">1.72±0.08<break/> 1.57–1.83</td><td rowspan="1" colspan="1">1.63±0.07<break/> 1.55–1.78</td></tr><tr><td rowspan="1" colspan="1">Cheliceral movable finger length</td><td rowspan="1" colspan="1">0.26±0.01<break/> 0.26–0.27</td><td rowspan="1" colspan="1">0.21±0.01<break/> 0.20–0.21</td><td rowspan="1" colspan="1">0.30±0.03<break/> 0.25–0.34</td><td rowspan="1" colspan="1">0.22±0.07<break/> 0.21–0.23</td><td rowspan="1" colspan="1">0.17±0.00<break/> 0.17–0.18</td><td rowspan="1" colspan="1">0.13±0.01<break/> 0.12–0.15</td></tr><tr><td rowspan="1" colspan="1">Palpal trochanter length</td><td rowspan="1" colspan="1">0.52±0.01<break/> 0.50–0.53</td><td rowspan="1" colspan="1">0.53±0.01<break/> 0.52–0.53</td><td rowspan="1" colspan="1">0.63±0.06<break/> 0.53–0.69</td><td rowspan="1" colspan="1">0.42±0.02<break/> 0.39–0.45</td><td rowspan="1" colspan="1">0.30±0.03<break/> 0.27–0.33</td><td rowspan="1" colspan="1">0.20±0.01<break/> 0.18–0.24</td></tr><tr><td rowspan="1" colspan="1">Palpal trochanter width</td><td rowspan="1" colspan="1">0.38±0.00<break/> 0.38–0.38</td><td rowspan="1" colspan="1">0.42±0.02<break/> 0.40–0.43</td><td rowspan="1" colspan="1">0.43±0.05<break/> 0.34–0.51</td><td rowspan="1" colspan="1">0.30±0.02<break/> 0.27–0.33</td><td rowspan="1" colspan="1">0.21±0.01<break/> 0.18–0.23</td><td rowspan="1" colspan="1">0.14±0.01<break/> 0.13–0.15</td></tr><tr><td rowspan="1" colspan="1">Palpal trochanter length/width ratio</td><td rowspan="1" colspan="1">1.33±0.05<break/> 1.27–1.39</td><td rowspan="1" colspan="1">1.27±0.05<break/> 1.23–1.30</td><td rowspan="1" colspan="1">1.46±0.11<break/> 1.30–1.63</td><td rowspan="1" colspan="1">1.40±0.06<break/> 1.29–1.48</td><td rowspan="1" colspan="1">1.44±0.11<break/> 1.23–1.68</td><td rowspan="1" colspan="1">1.42±0.07<break/> 1.33–1.60</td></tr><tr><td rowspan="1" colspan="1">Palpal femur length</td><td rowspan="1" colspan="1">0.95±0.03<break/> 0.93–0.99</td><td rowspan="1" colspan="1">0.97±0.05<break/> 0.93–1.00</td><td rowspan="1" colspan="1">1.11±0.09<break/> 0.91–1.26</td><td rowspan="1" colspan="1">0.72±0.04<break/> 0.66–0.79</td><td rowspan="1" colspan="1">0.50±0.02<break/> 0.47–0.55</td><td rowspan="1" colspan="1">0.31±0.02<break/> 0.28–0.35</td></tr><tr><td rowspan="1" colspan="1">Palpal femur width</td><td rowspan="1" colspan="1">0.38±0.01<break/> 0.37–0.39</td><td rowspan="1" colspan="1">0.50±0.12<break/> 0.41–0.58</td><td rowspan="1" colspan="1">0.44±0.05<break/> 0.38–0.53</td><td rowspan="1" colspan="1">0.32±0.02<break/> 0.29–0.34</td><td rowspan="1" colspan="1">0.22±0.01<break/> 0.19–0.25</td><td rowspan="1" colspan="1">0.14±0.01<break/> 0.12–0.15</td></tr><tr><td rowspan="1" colspan="1">Palpal femur length/width ratio</td><td rowspan="1" colspan="1">2.50±0.05<break/> 2.44–2.54</td><td rowspan="1" colspan="1">2.02±0.59<break/> 1.60–2.44</td><td rowspan="1" colspan="1">2.51±0.19<break/> 2.19–2.80</td><td rowspan="1" colspan="1">2.29±0.12<break/> 2.09–2.48</td><td rowspan="1" colspan="1">2.28±0.11<break/> 2.17–2.47</td><td rowspan="1" colspan="1">2.29±0.14<break/> 2.07–2.62</td></tr><tr><td rowspan="1" colspan="1">Palpal patella length</td><td rowspan="1" colspan="1">0.96±0.03<break/> 0.93–0.99</td><td rowspan="1" colspan="1">1.02±0.01<break/> 1.01–1.02</td><td rowspan="1" colspan="1">1.04±0.10<break/> 0.82–1.18</td><td rowspan="1" colspan="1">0.67±0.04<break/> 0.62–0.72</td><td rowspan="1" colspan="1">0.46±0.02<break/> 0.43–0.48</td><td rowspan="1" colspan="1">0.29±0.01<break/> 0.27–0.30</td></tr><tr><td rowspan="1" colspan="1">Palpal patella width</td><td rowspan="1" colspan="1">0.44±0.01<break/> 0.42–0.45</td><td rowspan="1" colspan="1">0.43±0.01<break/> 0.42–0.44</td><td rowspan="1" colspan="1">0.49±0.06<break/> 0.41–0.60</td><td rowspan="1" colspan="1">0.35±0.02<break/> 0.32–0.40</td><td rowspan="1" colspan="1">0.24±0.01<break/> 0.23–0.27</td><td rowspan="1" colspan="1">0.15±0.00<break/> 0.15–0.16</td></tr><tr><td rowspan="1" colspan="1">Palpal patella length/width ratio</td><td rowspan="1" colspan="1">2.21±0.06<break/> 2.15–2.30</td><td rowspan="1" colspan="1">2.36±0.06<break/> 2.32–2.40</td><td rowspan="1" colspan="1">2.14±0.16<break/> 1.90–2.41</td><td rowspan="1" colspan="1">1.91±0.08<break/> 1.79–2.06</td><td rowspan="1" colspan="1">1.87±0.06<break/> 1.74–1.96</td><td rowspan="1" colspan="1">1.88±0.04<break/> 1.80–2.00</td></tr><tr><td rowspan="1" colspan="1">Palpal hand with pedicel length</td><td rowspan="1" colspan="1">0.89±0.01<break/> 0.88–0.91</td><td rowspan="1" colspan="1">0.94±0.08<break/> 0.88–0.99</td><td rowspan="1" colspan="1">1.06±0.10<break/> 0.81–1.18</td><td rowspan="1" colspan="1">0.77±0.05<break/> 0.68–0.83</td><td rowspan="1" colspan="1">0.54±0.03<break/> 0.51–0.59</td><td rowspan="1" colspan="1">0.36±0.02<break/> 0.33–0.39</td></tr><tr><td rowspan="1" colspan="1">Palpal hand without pedicel length</td><td rowspan="1" colspan="1">0.77±0.03<break/> 0.74–0.81</td><td rowspan="1" colspan="1">0.80±0.06<break/> 0.75–0.84</td><td rowspan="1" colspan="1">0.93±0.09<break/> 0.74–1.05</td><td rowspan="1" colspan="1">0.69±0.04<break/> 0.60–0.76</td><td rowspan="1" colspan="1">0.49±0.03<break/> 0.45–0.55</td><td rowspan="1" colspan="1">0.32±0.02<break/> 0.31–0.37</td></tr><tr><td rowspan="1" colspan="1">Palpal hand width</td><td rowspan="1" colspan="1">0.58±0.02<break/> 0.57–0.61</td><td rowspan="1" colspan="1">0.59±0.00<break/> 0.59–0.59</td><td rowspan="1" colspan="1">0.65±0.06<break/> 0.54–0.74</td><td rowspan="1" colspan="1">0.47±0.03<break/> 0.42–0.52</td><td rowspan="1" colspan="1">0.31±0.02<break/> 0.28–0.34</td><td rowspan="1" colspan="1">0.19±0.01<break/> 0.17–0.20</td></tr><tr><td rowspan="1" colspan="1">Palpal hand with pedicel length/width ratio</td><td rowspan="1" colspan="1">1.53±0.05<break/> 1.44–1.58</td><td rowspan="1" colspan="1">1.58±0.13<break/> 1.49–1.68</td><td rowspan="1" colspan="1">1.64±0.08<break/> 1.50–1.72</td><td rowspan="1" colspan="1">1.53±0.08<break/> 1.36–1.65</td><td rowspan="1" colspan="1">1.74±0.06<break/> 1.64–1.84</td><td rowspan="1" colspan="1">1.89±0.14<break/> 1.70–2.18</td></tr><tr><td rowspan="1" colspan="1">Palpal fixed finger length</td><td rowspan="1" colspan="1">0.84±0.06<break/> 0.80–0.95</td><td rowspan="1" colspan="1">0.74±0.04<break/> 0.71–0.77</td><td rowspan="1" colspan="1">0.93±0.05<break/> 0.83–1.01</td><td rowspan="1" colspan="1">0.62±0.04<break/> 0.54–0.68</td><td rowspan="1" colspan="1">0.43±0.02<break/> 0.41–0.48</td><td rowspan="1" colspan="1">0.30±0.02<break/> 0.27–0.33</td></tr><tr><td rowspan="1" colspan="1">Palpal chela length</td><td rowspan="1" colspan="1">1.66±0.09<break/> 1.58–1.78</td><td rowspan="1" colspan="1">1.61±0.07<break/> 1.56–1.66</td><td rowspan="1" colspan="1">1.93±0.15<break/> 1.55–2.12</td><td rowspan="1" colspan="1">1.34±0.09<break/> 1.20–1.47</td><td rowspan="1" colspan="1">0.93±0.03<break/> 0.88–0.98</td><td rowspan="1" colspan="1">0.63±0.02<break/> 0.60–0.69</td></tr><tr><td rowspan="1" colspan="1">Palpal chela length/palpal hand width</td><td rowspan="1" colspan="1">2.86±0.09<break/> 2.77–2.96</td><td rowspan="1" colspan="1">2.73±0.12<break/> 2.64–2.81</td><td rowspan="1" colspan="1">3.00±0.19<break/> 2.69–3.36</td><td rowspan="1" colspan="1">2.88±0.11<break/> 2.71–3.13</td><td rowspan="1" colspan="1">2.96±0.13<break/> 2.79–3.21</td><td rowspan="1" colspan="1">3.35±0.17<break/> 3.15–3.65</td></tr><tr><td rowspan="1" colspan="1">Leg I trochanter length</td><td rowspan="1" colspan="1">0.23±0.02<break/> 0.21–0.24</td><td rowspan="1" colspan="1">0.22±0.02<break/> 0.20–0.23</td><td rowspan="1" colspan="1">0.27±0.03<break/> 0.23–0.31</td><td rowspan="1" colspan="1">0.20±0.01<break/> 0.17–0.24</td><td rowspan="1" colspan="1">0.13±0.01<break/> 0.12–0.15</td><td rowspan="1" colspan="1">0.09±0.01<break/> 0.08–0.10</td></tr><tr><td rowspan="1" colspan="1">Leg I trochanter width</td><td rowspan="1" colspan="1">0.17±0.01<break/> 0.17–0.18</td><td rowspan="1" colspan="1">0.18±0.00<break/> 0.18–0.18</td><td rowspan="1" colspan="1">0.21±0.02<break/> 0.19–0.24</td><td rowspan="1" colspan="1">0.16±0.01<break/> 0.15–0.19</td><td rowspan="1" colspan="1">0.12±0.01<break/> 0.11–0.14</td><td rowspan="1" colspan="1">0.08±0.01<break/> 0.07–0.09</td></tr><tr><td rowspan="1" colspan="1">Leg I trochanter length/width ratio</td><td rowspan="1" colspan="1">1.31±0.08<break/> 1.23–1.41</td><td rowspan="1" colspan="1">1.19±0.12<break/> 1.11–1.28</td><td rowspan="1" colspan="1">1.27±0.08<break/> 1.14–1.41</td><td rowspan="1" colspan="1">1.24±0.09<break/> 1.13–1.40</td><td rowspan="1" colspan="1">1.13±0.05<break/> 1.07–1.18</td><td rowspan="1" colspan="1">1.07±0.06<break/> 1.00–1.14</td></tr><tr><td rowspan="1" colspan="1">Leg I femur length</td><td rowspan="1" colspan="1">0.27±0.01<break/> 0.27–0.28</td><td rowspan="1" colspan="1">0.26±0.03<break/> 0.24–0.28</td><td rowspan="1" colspan="1">0.31±0.03<break/> 0.25–0.35</td><td rowspan="1" colspan="1">0.20±0.02<break/> 0.17–0.23</td><td rowspan="1" colspan="1">0.13±0.01<break/> 0.12–0.15</td><td rowspan="1" colspan="1">0.10±0.01<break/> 0.09–0.12</td></tr><tr><td rowspan="1" colspan="1">Leg I femur width</td><td rowspan="1" colspan="1">0.17±0.01<break/> 0.17–0.18</td><td rowspan="1" colspan="1">0.19±0.01<break/> 0.18–0.20</td><td rowspan="1" colspan="1">0.23±0.02<break/> 0.20–0.25</td><td rowspan="1" colspan="1">0.16±0.01<break/> 0.14–0.20</td><td rowspan="1" colspan="1">0.11±0.01<break/> 0.10–0.13</td><td rowspan="1" colspan="1">0.08±0.01<break/> 0.07–0.11</td></tr><tr><td rowspan="1" colspan="1">Leg I femur length/width</td><td rowspan="1" colspan="1">1.58±0.07<break/> 1.50–1.65</td><td rowspan="1" colspan="1">1.37±0.05<break/> 1.33–1.40</td><td rowspan="1" colspan="1">1.37±0.08<break/> 1.24–1.50</td><td rowspan="1" colspan="1">1.23±0.08<break/> 1.13–1.43</td><td rowspan="1" colspan="1">1.17±0.11<break/> 1.00–1.40</td><td rowspan="1" colspan="1">1.19±0.08<break/> 1.00–1.29</td></tr><tr><td rowspan="1" colspan="1">Leg I patella length</td><td rowspan="1" colspan="1">0.50±0.06<break/> 0.44–0.58</td><td rowspan="1" colspan="1">0.48±0.01<break/> 0.47–0.48</td><td rowspan="1" colspan="1">0.55±0.04<break/> 0.46–0.61</td><td rowspan="1" colspan="1">0.38±0.02<break/> 0.34–0.41</td><td rowspan="1" colspan="1">0.27±0.02<break/> 0.25–0.30</td><td rowspan="1" colspan="1">0.18±0.01<break/> 0.16–0.19</td></tr><tr><td rowspan="1" colspan="1">Leg I patella width</td><td rowspan="1" colspan="1">0.17±0.02<break/> 0.15–0.19</td><td rowspan="1" colspan="1">0.16±0.00<break/> 0.16–0.16</td><td rowspan="1" colspan="1">0.20±0.02<break/> 0.17–0.22</td><td rowspan="1" colspan="1">0.15±0.01<break/> 0.13–0.17</td><td rowspan="1" colspan="1">0.11±0.01<break/> 0.10–0.12</td><td rowspan="1" colspan="1">0.08±0.01<break/> 0.07–0.09</td></tr><tr><td rowspan="1" colspan="1">Leg I patella length/width ratio</td><td rowspan="1" colspan="1">3.03±0.20<break/> 2.75–3.22</td><td rowspan="1" colspan="1">2.97±0.04<break/> 2.94–3.00</td><td rowspan="1" colspan="1">2.78±0.19<break/> 2.42–3.06</td><td rowspan="1" colspan="1">2.57±0.12<break/> 2.33–2.67</td><td rowspan="1" colspan="1">2.57±0.14<break/> 2.36–2.80</td><td rowspan="1" colspan="1">2.26±0.13<break/> 2.11–2.57</td></tr><tr><td rowspan="1" colspan="1">Leg I tibia length</td><td rowspan="1" colspan="1">0.52±0.06<break/> 0.46–0.60</td><td rowspan="1" colspan="1">0.47±0.04<break/> 0.44–0.49</td><td rowspan="1" colspan="1">0.55±0.05<break/> 0.46–0.62</td><td rowspan="1" colspan="1">0.36±0.02<break/> 0.33–0.41</td><td rowspan="1" colspan="1">0.24±0.01<break/> 0.23–0.26</td><td rowspan="1" colspan="1">0.16±0.01<break/> 0.15–0.17</td></tr><tr><td rowspan="1" colspan="1">Leg I tibia width</td><td rowspan="1" colspan="1">0.13±0.01<break/> 0.12–0.15</td><td rowspan="1" colspan="1">0.12±0.01<break/> 0.11–0.12</td><td rowspan="1" colspan="1">0.15±0.01<break/> 0.13–0.16</td><td rowspan="1" colspan="1">0.11±0.02<break/> 0.10–0.13</td><td rowspan="1" colspan="1">0.08±0.00<break/> 0.08–0.09</td><td rowspan="1" colspan="1">0.06±0.00<break/> 0.06–0.07</td></tr><tr><td rowspan="1" colspan="1">Leg I tibia length/width</td><td rowspan="1" colspan="1">3.97±0.21<break/> 3.73–4.29</td><td rowspan="1" colspan="1">4.04±0.06<break/> 4.00–4.08</td><td rowspan="1" colspan="1">3.81±0.29<break/> 3.44–4.21</td><td rowspan="1" colspan="1">3.23±0.15<break/> 3.00–3.50</td><td rowspan="1" colspan="1">2.88±0.10<break/> 2.67–3.00</td><td rowspan="1" colspan="1">2.55±0.15<break/> 2.29–2.83</td></tr><tr><td rowspan="1" colspan="1">Leg I tarsus length</td><td rowspan="1" colspan="1">0.42±0.05<break/> 0.38–0.47</td><td rowspan="1" colspan="1">0.33±0.03<break/> 0.31–0.35</td><td rowspan="1" colspan="1">0.49±0.04<break/> 0.42–0.56</td><td rowspan="1" colspan="1">0.35±0.02<break/> 0.31–0.38</td><td rowspan="1" colspan="1">0.25±0.01<break/> 0.23–0.26</td><td rowspan="1" colspan="1">0.17±0.01<break/> 0.15–0.19</td></tr><tr><td rowspan="1" colspan="1">Leg I tarsus width</td><td rowspan="1" colspan="1">0.11±0.01<break/> 0.10–0.12</td><td rowspan="1" colspan="1">0.09±0.01<break/> 0.08–0.09</td><td rowspan="1" colspan="1">0.11±0.01<break/> 0.09–0.12</td><td rowspan="1" colspan="1">0.09±0.01<break/> 0.08–0.09</td><td rowspan="1" colspan="1">0.07±0.01<break/> 0.06–0.07</td><td rowspan="1" colspan="1">0.05±0.00<break/> 0.05–0.06</td></tr><tr><td rowspan="1" colspan="1">Leg I tarsus length/width ratio</td><td rowspan="1" colspan="1">3.88±0.52<break/> 3.25–4.70</td><td rowspan="1" colspan="1">3.91±0.66<break/> 3.44–4.38</td><td rowspan="1" colspan="1">4.48±0.40<break/> 3.83–5.11</td><td rowspan="1" colspan="1">4.02±0.19<break/> 3.67–4.38</td><td rowspan="1" colspan="1">3.77±0.20<break/> 3.57–4.17</td><td rowspan="1" colspan="1">3.33±0.21<break/> 3.00–3.60</td></tr><tr><td rowspan="1" colspan="1">Leg IV trochanter length</td><td rowspan="1" colspan="1">0.39±0.02<break/> 0.37–0.42</td><td rowspan="1" colspan="1">0.33±0.04<break/> 0.30–0.35</td><td rowspan="1" colspan="1">0.43±0.06<break/> 0.34–0.53</td><td rowspan="1" colspan="1">0.33±0.01<break/> 0.30–0.35</td><td rowspan="1" colspan="1">0.21±0.02<break/> 0.20–0.24</td><td rowspan="1" colspan="1">0.13±0.01<break/> 0.10–0.15</td></tr><tr><td rowspan="1" colspan="1">Leg IV trochanter width</td><td rowspan="1" colspan="1">0.20±0.01<break/> 0.19–0.21</td><td rowspan="1" colspan="1">0.18±0.01<break/> 0.17–0.19</td><td rowspan="1" colspan="1">0.26±0.03<break/> 0.21–0.29</td><td rowspan="1" colspan="1">0.21±0.01<break/> 0.19–0.22</td><td rowspan="1" colspan="1">0.14±0.01<break/> 0.12–0.16</td><td rowspan="1" colspan="1">0.09±0.01<break/> 0.08–0.11</td></tr><tr><td rowspan="1" colspan="1">Leg IV trochanter length/width ratio</td><td rowspan="1" colspan="1">1.91±0.12<break/> 1.81–2.10</td><td rowspan="1" colspan="1">1.80±0.05<break/> 1.76–1.84</td><td rowspan="1" colspan="1">1.69±0.13<break/> 1.48–1.91</td><td rowspan="1" colspan="1">1.61±0.06<break/> 1.55–1.75</td><td rowspan="1" colspan="1">1.59±0.10<break/> 1.40–1.71</td><td rowspan="1" colspan="1">1.48±0.15<break/> 1.11–1.67</td></tr><tr><td rowspan="1" colspan="1">Leg IV femoropatella length</td><td rowspan="1" colspan="1">0.81±0.05<break/> 0.74–0.85</td><td rowspan="1" colspan="1">0.91±0.09<break/> 0.84–0.97</td><td rowspan="1" colspan="1">1.04±0.09<break/> 0.88–1.18</td><td rowspan="1" colspan="1">0.71±0.04<break/> 0.63–0.76</td><td rowspan="1" colspan="1">0.51±0.02<break/> 0.48–0.54</td><td rowspan="1" colspan="1">0.33±0.02<break/> 0.30–0.35</td></tr><tr><td rowspan="1" colspan="1">Leg IV femoropatella width</td><td rowspan="1" colspan="1">0.19±0.02<break/> 0.17–0.21</td><td rowspan="1" colspan="1">0.19±0.01<break/> 0.18–0.19</td><td rowspan="1" colspan="1">0.23±0.03<break/> 0.19–0.27</td><td rowspan="1" colspan="1">0.20±0.01<break/> 0.18–0.23</td><td rowspan="1" colspan="1">0.15±0.01<break/> 0.13–0.16</td><td rowspan="1" colspan="1">0.10±0.01<break/> 0.09–0.11</td></tr><tr><td rowspan="1" colspan="1">Leg IV femoropatella length/width ratio</td><td rowspan="1" colspan="1">4.26±0.34<break/> 3.76–4.72</td><td rowspan="1" colspan="1">4.89±0.31<break/> 4.67–5.11</td><td rowspan="1" colspan="1">4.51±0.33<break/> 4.00–4.95</td><td rowspan="1" colspan="1">3.67±0.18<break/> 3.30–3.89</td><td rowspan="1" colspan="1">3.51±0.14<break/> 3.27–3.77</td><td rowspan="1" colspan="1">3.39±0.13<break/> 3.10–3.56</td></tr><tr><td rowspan="1" colspan="1">Leg IV tibia length</td><td rowspan="1" colspan="1">0.76±0.03<break/> 0.74–0.80</td><td rowspan="1" colspan="1">0.72±0.03<break/> 0.70–0.74</td><td rowspan="1" colspan="1">0.84±0.08<break/> 0.71–0.96</td><td rowspan="1" colspan="1">0.56±0.03<break/> 0.50–0.60</td><td rowspan="1" colspan="1">0.37±0.02<break/> 0.35–0.40</td><td rowspan="1" colspan="1">0.23±0.01<break/> 0.21–0.25</td></tr><tr><td rowspan="1" colspan="1">Leg IV tibia width</td><td rowspan="1" colspan="1">0.13±0.00<break/> 0.12–0.13</td><td rowspan="1" colspan="1">0.14±0.00<break/> 0.14–0.14</td><td rowspan="1" colspan="1">0.15±0.02<break/> 0.12–0.17</td><td rowspan="1" colspan="1">0.13±0.01<break/> 0.12–0.15</td><td rowspan="1" colspan="1">0.11±0.01<break/> 0.10–0.11</td><td rowspan="1" colspan="1">0.08±0.01<break/> 0.07–0.08</td></tr><tr><td rowspan="1" colspan="1">Leg IV tibia length/width</td><td rowspan="1" colspan="1">5.97±0.28<break/> 5.69–6.33</td><td rowspan="1" colspan="1">5.14±0.20<break/> 5.00–5.29</td><td rowspan="1" colspan="1">5.57±0.45<break/> 4.44–6.33</td><td rowspan="1" colspan="1">4.29±0.32<break/> 3.79–4.75</td><td rowspan="1" colspan="1">3.53±0.09<break/> 3.36–3.70</td><td rowspan="1" colspan="1">3.06±0.12<break/> 2.88–3.29</td></tr><tr><td rowspan="1" colspan="1">Leg IV tarsus length</td><td rowspan="1" colspan="1">0.48±0.02<break/> 0.46–0.50</td><td rowspan="1" colspan="1">0.40±0.03<break/> 0.38–0.42</td><td rowspan="1" colspan="1">0.57±0.04<break/> 0.49–0.64</td><td rowspan="1" colspan="1">0.41±0.02<break/> 0.38–0.44</td><td rowspan="1" colspan="1">0.29±0.01<break/> 0.27–0.31</td><td rowspan="1" colspan="1">0.20±0.01<break/> 0.18–0.21</td></tr><tr><td rowspan="1" colspan="1">Leg IV tarsus width</td><td rowspan="1" colspan="1">0.11±0.00<break/> 0.11–0.11</td><td rowspan="1" colspan="1">0.10±0.01<break/> 0.09–0.10</td><td rowspan="1" colspan="1">0.12±0.01<break/> 0.09–0.14</td><td rowspan="1" colspan="1">0.10±0.01<break/> 0.09–0.11</td><td rowspan="1" colspan="1">0.08±0.01<break/> 0.07–0.09</td><td rowspan="1" colspan="1">0.06±0.00<break/> 0.05–0.06</td></tr><tr><td rowspan="1" colspan="1">Leg IV tarsus length/width ratio</td><td rowspan="1" colspan="1">4.40±0.15<break/> 4.18–4.55</td><td rowspan="1" colspan="1">4.23±0.61<break/> 3.80–4.67</td><td rowspan="1" colspan="1">4.80±0.43<break/> 4.17–5.70</td><td rowspan="1" colspan="1">4.02±0.21<break/> 3.64–4.44</td><td rowspan="1" colspan="1">3.60±0.25<break/> 3.11–4.00</td><td rowspan="1" colspan="1">3.46±0.18<break/> 3.00–3.80</td></tr></tbody></table></table-wrap><fig id="F6" position="float" orientation="portrait"><label>Figure 6.</label><caption><p>Variation in the setation of the genital area of <italic><tp:taxon-name><tp:taxon-name-part taxon-name-part-type="genus">Lasiochernes</tp:taxon-name-part></tp:taxon-name></italic> adults. <bold>A</bold> Female of <italic><tp:taxon-name><tp:taxon-name-part taxon-name-part-type="genus">Lasiochernes</tp:taxon-name-part> <tp:taxon-name-part taxon-name-part-type="species">cretonatus</tp:taxon-name-part></tp:taxon-name></italic> <bold>B</bold> Male of <italic><tp:taxon-name><tp:taxon-name-part taxon-name-part-type="genus">Lasiochernes</tp:taxon-name-part> <tp:taxon-name-part taxon-name-part-type="species">cretonatus</tp:taxon-name-part></tp:taxon-name></italic> <bold>C</bold> Female of <italic><tp:taxon-name><tp:taxon-name-part taxon-name-part-type="genus">Lasiochernes</tp:taxon-name-part> <tp:taxon-name-part taxon-name-part-type="species">jonicus</tp:taxon-name-part></tp:taxon-name></italic> <bold>D</bold> Male of <italic><tp:taxon-name><tp:taxon-name-part taxon-name-part-type="genus">Lasiochernes</tp:taxon-name-part> <tp:taxon-name-part taxon-name-part-type="species">jonicus</tp:taxon-name-part></tp:taxon-name></italic> <bold>E</bold> Female of <italic><tp:taxon-name><tp:taxon-name-part taxon-name-part-type="genus">Lasiochernes</tp:taxon-name-part> <tp:taxon-name-part taxon-name-part-type="species">pilosus</tp:taxon-name-part></tp:taxon-name></italic> <bold>F</bold> Male of <italic><tp:taxon-name><tp:taxon-name-part taxon-name-part-type="genus">Lasiochernes</tp:taxon-name-part> <tp:taxon-name-part taxon-name-part-type="species">pilosus</tp:taxon-name-part></tp:taxon-name></italic>. Scale lines: 0.1 mm.</p></caption><graphic xmlns:xlink="http://www.w3.org/1999/xlink" xlink:href="zookeys-629-051-g006.jpg" position="float" orientation="portrait" xlink:type="simple" id="oo_109813.jpg"/></fig><fig id="F4" position="float" orientation="portrait"><label>Figure 4.</label><caption><p>Palpal chela of <italic><tp:taxon-name><tp:taxon-name-part taxon-name-part-type="genus">Lasiochernes</tp:taxon-name-part></tp:taxon-name></italic> species, showing the trichobothrial pattern. <bold>A</bold> <italic><tp:taxon-name><tp:taxon-name-part taxon-name-part-type="genus">Lasiochernes</tp:taxon-name-part> <tp:taxon-name-part taxon-name-part-type="species">cretonatus</tp:taxon-name-part></tp:taxon-name></italic> male <bold>B</bold> <italic><tp:taxon-name><tp:taxon-name-part taxon-name-part-type="genus">Lasiochernes</tp:taxon-name-part> <tp:taxon-name-part taxon-name-part-type="species">jonicus</tp:taxon-name-part></tp:taxon-name></italic> female <bold>C</bold> <italic><tp:taxon-name><tp:taxon-name-part taxon-name-part-type="genus">Lasiochernes</tp:taxon-name-part> <tp:taxon-name-part taxon-name-part-type="species">pilosus</tp:taxon-name-part></tp:taxon-name></italic> male. Abbreviations in terminology of trichobothria: movable finger: <italic>t</italic>–terminal, <italic>st</italic>–subterminal, <italic>sb</italic>–subbasal, <italic>b</italic>–basal; fixed finger: <italic>et</italic>–exterior terminal, <italic>est</italic>–exterior subterminal, <italic>esb</italic>–exterior subbasal, <italic>eb</italic>–exterior basal, <italic>it</italic>–interior terminal, <italic>ist</italic>–interior subterminal, <italic>isb</italic>–interior subbasal, <italic>ib</italic>–interior basal. Scale lines: 0.5 mm.</p></caption><graphic xmlns:xlink="http://www.w3.org/1999/xlink" xlink:href="zookeys-629-051-g004.jpg" position="float" orientation="portrait" xlink:type="simple" id="oo_109811.jpg"/></fig></tp:treatment-sec></tp:taxon-treatment>
